# Supplementary material for: 1-(2,2-Di­chloro­acet­yl)-3-ethyl-2,6-di­phenyl­piperidin-4-one
Source: Acta Crystallogr Sect E Struct Rep Online. 2013 Apr 27;69(Pt 5):o800. doi: 10.1107/S1600536813010957 (PMC3648321; doi:10.1107/S1600536813010957)
Supplement: Supplementary file 1 [file e-69-0o800-sup1.cif]

##############################################################################
#                                                                            #
# This CIF contains the data in a paper accepted for publication in          #
# Acta Crystallographica Section E. It conforms to the requirements of       #
# Notes for Authors for Acta Crystallographica Section E, and has been       #
# peer reviewed under the auspices of the IUCr Commission on Journals.       #
#                                                                            #
# Full details of the Crystallographic Information File format               #
# are given in the paper "The Crystallographic Information File (CIF):       #
# a New Standard Archive File for Crystallography" by S. R. Hall, F. H.      #
# Allen and I. D. Brown [Acta Cryst. (1991), A47, 655-685].                  #
#                                                                            #
# The current version of the core CIF dictionary is obtainable from          #
# ftp://ftp.iucr.org/pub/cif_core.dic.                                       #
#                                                                            #
# Software is freely available for graphical display of the structure(s)     #
# in this CIF. For information consult the CIF software page                 #
# http://www.iucr.org/resources/cif/software.                                #
#                                                                            #
# This file may be used for bona fide research purposes within the           #
# scientific community so long as proper attribution is given to the journal # 
# article from which it was obtained.                                        #
#                                                                            #
##############################################################################
data_global
_audit_creation_method     SHELXL-97
_journal_date_recd_electronic     2013-03-30
_journal_date_accepted     2013-04-23
_journal_name_full     'Acta Crystallographica, Section E'
_journal_year     2013
_journal_volume     69
_journal_issue      5
_journal_page_first     o800
_journal_page_last     o800
_journal_paper_category     QO
_journal_paper_doi     10.1107/S1600536813010957
_journal_coeditor_code     NG5321
_publ_contact_author_name     'M. N. Ponnuswamy'
_publ_contact_author_address
;
    Centre of Advanced Study in Crystallography and Biophysics
    University of Madras
    Guindy Campus
    Chennai 600 025
    India
;
_publ_contact_author_email     'mnpsy2004@yahoo.com'
_publ_contact_author_fax     '+9144 22352494'
_publ_contact_author_phone     '+9144 22300122'
_publ_section_title
;
1-(2,2-Dichloroacetyl)-3-ethyl-2,6-diphenylpiperidin-4-one
;
loop_
    _publ_author_name
    _publ_author_address
    'P. Sugumar'
;
      Centre of Advanced Study in Crystallography and Biophysics
      University of Madras
      Guindy Campus
      Chennai 600 025
      India
;
    'R. Kayalvizhi'
;
      Department of Chemistry
      Government Arts College (Autonomous)
      Coimbatore 641 018
      India
;
    'P. Nirmala'
;
      Department of Chemistry
      Government Arts College (Autonomous)
      Coimbatore 641 018
      India
;
    'S .Ponnuswamy'
;
      Department of Chemistry
      Government Arts College (Autonomous)
      Coimbatore 641 018
      India
;
    'M. N. Ponnuswamy'
;
      Centre of Advanced Study in Crystallography and Biophysics
      University of Madras
      Guindy Campus
      Chennai 600 025
      India
;
data_I
_audit_creation_method     SHELXL-97
_chemical_name_systematic
;
1-(2,2-Dichloroacetyl)-3-ethyl-2,6-diphenylpiperidin-4-one
;
_chemical_name_common
;
;
_chemical_formula_moiety     'C21 H21 Cl2 N O2'
_chemical_formula_sum     'C21 H21 Cl2 N O2'
_chemical_formula_iupac     'C21 H21 Cl2 N O2'
_chemical_formula_weight     390.29
_chemical_melting_point     ?
_symmetry_cell_setting     monoclinic
_symmetry_space_group_name_H-M     'P 21/c'
_symmetry_space_group_name_Hall     '-P 2ybc'
loop_
    _symmetry_equiv_pos_as_xyz
    'x, y, z'
    '-x, y+1/2, -z+1/2'
    '-x, -y, -z'
    'x, -y-1/2, z-1/2'
_cell_length_a     17.4615(13)
_cell_length_b     19.0291(15)
_cell_length_c     11.9501(9)
_cell_angle_alpha     90.00
_cell_angle_beta     91.825(5)
_cell_angle_gamma     90.00
_cell_volume     3968.7(5)
_cell_formula_units_Z     8
_cell_measurement_reflns_used     5029
_cell_measurement_theta_min     1.17
_cell_measurement_theta_max     28.47
_cell_measurement_temperature     293(2)
_exptl_crystal_description     Block
_exptl_crystal_colour     Yellow
_exptl_crystal_size_max     0.22
_exptl_crystal_size_mid     0.20
_exptl_crystal_size_min     0.18
_exptl_crystal_density_diffrn     1.306
_exptl_crystal_density_meas     ?
_exptl_crystal_density_method     'not measured'
_exptl_crystal_F_000     1632
_exptl_absorpt_coefficient_mu     0.342
_exptl_absorpt_correction_type     multi-scan
_exptl_absorpt_process_details     '(<i>SADABS</i>; Bruker, 2008)'
_exptl_absorpt_correction_T_min     0.928
_exptl_absorpt_correction_T_max     0.940
_exptl_special_details
;
;
_diffrn_ambient_temperature     293(2)
_diffrn_radiation_type     MoK\a
_diffrn_radiation_wavelength     0.71073
_diffrn_radiation_source     'fine-focus sealed tube'
_diffrn_radiation_monochromator     graphite
_diffrn_measurement_device_type     'Bruker SMART APEXII CCD'
_diffrn_measurement_method     '\w and \f scans'
_diffrn_detector_area_resol_mean     ?
_diffrn_reflns_number     36640
_diffrn_reflns_av_R_equivalents     0.0584
_diffrn_reflns_av_sigmaI/netI     0.0600
_diffrn_reflns_theta_min     1.17
_diffrn_reflns_theta_max     28.47
_diffrn_reflns_theta_full     28.47
_diffrn_measured_fraction_theta_max     0.988
_diffrn_measured_fraction_theta_full     0.988
_diffrn_reflns_limit_h_min     -23
_diffrn_reflns_limit_h_max     22
_diffrn_reflns_limit_k_min     -25
_diffrn_reflns_limit_k_max     25
_diffrn_reflns_limit_l_min     -15
_diffrn_reflns_limit_l_max     15
_diffrn_standards_number     ?
_diffrn_standards_interval_count     ?
_diffrn_standards_interval_time     ?
_diffrn_standards_decay_%     ?
_refine_special_details
;
Refinement of <i>F</i>^2^ against ALL reflections. The weighted <i>R</i>-factor
<i>wR</i> and goodness of fit <i>S</i> are based on <i>F</i>^2^, conventional
<i>R</i>-factors <i>R</i> are based on <i>F</i>, with <i>F</i> set to zero for
negative <i>F</i>^2^. The threshold expression of <i>F</i>^2^ >
\s(<i>F</i>^2^) is used only for calculating <i>R</i>-factors(gt) <i>etc</i>.
and is not relevant to the choice of reflections for refinement.
<i>R</i>-factors based on <i>F</i>^2^ are statistically about twice as large
as those based on <i>F</i>, and <i>R</i>- factors based on ALL data will be
even larger.
;
_reflns_number_total     9905
_reflns_number_gt     5029
_reflns_threshold_expression     I>2sigma(I)
_refine_ls_structure_factor_coef     Fsqd
_refine_ls_matrix_type     full
_refine_ls_R_factor_all     0.1219
_refine_ls_R_factor_gt     0.0544
_refine_ls_wR_factor_gt     0.1342
_refine_ls_wR_factor_ref     0.1751
_refine_ls_goodness_of_fit_ref     0.998
_refine_ls_restrained_S_all     0.998
_refine_ls_number_reflns     9905
_refine_ls_number_parameters     471
_refine_ls_number_restraints     0
_refine_ls_hydrogen_treatment     constr
_refine_ls_weighting_scheme     calc
_refine_ls_weighting_details
         'calc w=1/[\s^2^(Fo^2^)+(0.0716P)^2^+1.3041P] where P=(Fo^2^+2Fc^2^)/3'
_atom_sites_solution_hydrogens     geom
_atom_sites_solution_primary     direct
_atom_sites_solution_secondary     difmap
_refine_ls_shift/su_max     0.001
_refine_ls_shift/su_mean     0.000
_refine_diff_density_max     0.403
_refine_diff_density_min     -0.441
_refine_ls_extinction_method     none
_refine_ls_extinction_coef     ?
loop_
    _atom_type_symbol
    _atom_type_description
    _atom_type_scat_dispersion_real
    _atom_type_scat_dispersion_imag
    _atom_type_scat_source
    'C' 'C' 0.0033 0.0016
                         'International Tables Vol C Tables 4.2.6.8 and 6.1.1.4'
    'H' 'H' 0.0000 0.0000
                         'International Tables Vol C Tables 4.2.6.8 and 6.1.1.4'
    'N' 'N' 0.0061 0.0033
                         'International Tables Vol C Tables 4.2.6.8 and 6.1.1.4'
    'O' 'O' 0.0106 0.0060
                         'International Tables Vol C Tables 4.2.6.8 and 6.1.1.4'
    'Cl' 'Cl' 0.1484 0.1585
                         'International Tables Vol C Tables 4.2.6.8 and 6.1.1.4'
_computing_data_collection     '<i>APEX2</i> (Bruker, 2008)'
_computing_cell_refinement     '<i>SAINT</i> (Bruker, 2008)'
_computing_data_reduction     '<i>SAINT</i> (Bruker, 2008)'
_computing_structure_solution     '<i>SHELXS97</i> (Sheldrick, 2008)'
_computing_structure_refinement     '<i>SHELXL97</i> (Sheldrick, 2008)'
_computing_molecular_graphics     '<i>ORTEP-3</i> for Windows (Farrugia, 2012)'
_computing_publication_material
              '<i>SHELXL97</i> (Sheldrick, 2008) and <i>PLATON</i> (Spek, 2009)'
loop_
    _atom_site_type_symbol
    _atom_site_label
    _atom_site_fract_x
    _atom_site_fract_y
    _atom_site_fract_z
    _atom_site_U_iso_or_equiv
    _atom_site_adp_type
    _atom_site_calc_flag
    _atom_site_refinement_flags
    _atom_site_occupancy
    _atom_site_symmetry_multiplicity
    _atom_site_disorder_assembly
    _atom_site_disorder_group
    C C2' 0.75368(14) 0.67575(13) 0.9369(2) 0.0483(6) Uani d . 1 1 . .
    H H2' 0.7482 0.7032 1.0055 0.058 Uiso calc R 1 1 . .
    C C2 0.56922(13) 0.31595(12) 0.33385(18) 0.0395(5) Uani d . 1 1 . .
    H H2 0.5610 0.2915 0.2623 0.047 Uiso calc R 1 1 . .
    C C3' 0.70448(15) 0.71253(14) 0.8467(2) 0.0547(7) Uani d . 1 1 . .
    H H3' 0.6505 0.7058 0.8638 0.066 Uiso calc R 1 1 . .
    C C3 0.53120(14) 0.27084(12) 0.42207(19) 0.0426(5) Uani d . 1 1 . .
    H H3 0.4757 0.2722 0.4077 0.051 Uiso calc R 1 1 . .
    C C4 0.54816(14) 0.30054(12) 0.5380(2) 0.0445(6) Uani d . 1 1 . .
    C C4' 0.71760(15) 0.68289(14) 0.7315(2) 0.0548(7) Uani d . 1 1 . .
    C C5 0.61719(14) 0.34645(13) 0.54913(19) 0.0465(6) Uani d . 1 1 . .
    H H5A 0.6365 0.3437 0.6260 0.056 Uiso calc R 1 1 . .
    H H5B 0.6011 0.3946 0.5357 0.056 Uiso calc R 1 1 . .
    C C5' 0.78880(14) 0.64026(15) 0.7192(2) 0.0522(6) Uani d . 1 1 . .
    H H5'1 0.8029 0.6420 0.6414 0.063 Uiso calc R 1 1 . .
    H H5'2 0.7770 0.5917 0.7365 0.063 Uiso calc R 1 1 . .
    C C6' 0.85851(14) 0.66251(13) 0.79195(18) 0.0448(6) Uani d . 1 1 . .
    H H6' 0.8805 0.7044 0.7577 0.054 Uiso calc R 1 1 . .
    C C6 0.68376(13) 0.33050(12) 0.47226(18) 0.0407(5) Uani d . 1 1 . .
    H H6 0.7091 0.2875 0.4992 0.049 Uiso calc R 1 1 . .
    C C7 0.74120(14) 0.39014(13) 0.48152(19) 0.0445(6) Uani d . 1 1 . .
    C C7' 0.91814(14) 0.60476(14) 0.7896(2) 0.0500(6) Uani d . 1 1 . .
    C C8 0.80352(18) 0.38388(17) 0.5544(2) 0.0701(8) Uani d . 1 1 . .
    H H8 0.8120 0.3418 0.5924 0.084 Uiso calc R 1 1 . .
    C C8' 0.97601(17) 0.60923(18) 0.7143(3) 0.0732(9) Uani d . 1 1 . .
    H H8' 0.9792 0.6486 0.6687 0.088 Uiso calc R 1 1 . .
    C C9' 1.0291(2) 0.5564(3) 0.7056(4) 0.1019(14) Uani d . 1 1 . .
    H H9' 1.0679 0.5602 0.6543 0.122 Uiso calc R 1 1 . .
    C C9 0.8536(2) 0.4392(2) 0.5716(3) 0.0848(10) Uani d . 1 1 . .
    H H9 0.8952 0.4341 0.6216 0.102 Uiso calc R 1 1 . .
    C C10' 1.0252(2) 0.4985(3) 0.7719(4) 0.1046(15) Uani d . 1 1 . .
    H H10' 1.0611 0.4627 0.7657 0.126 Uiso calc R 1 1 . .
    C C10 0.84274(19) 0.50106(19) 0.5162(3) 0.0758(9) Uani d . 1 1 . .
    H H10 0.8761 0.5386 0.5289 0.091 Uiso calc R 1 1 . .
    C C11 0.7828(2) 0.50713(17) 0.4426(3) 0.0823(10) Uani d . 1 1 . .
    H H11 0.7758 0.5488 0.4029 0.099 Uiso calc R 1 1 . .
    C C11' 0.9687(3) 0.4928(2) 0.8474(3) 0.1001(13) Uani d . 1 1 . .
    H H11' 0.9662 0.4534 0.8932 0.120 Uiso calc R 1 1 . .
    C C12 0.73198(18) 0.45266(15) 0.4252(3) 0.0693(8) Uani d . 1 1 . .
    H H12 0.6908 0.4583 0.3747 0.083 Uiso calc R 1 1 . .
    C C12' 0.9150(2) 0.54601(17) 0.8556(3) 0.0777(9) Uani d . 1 1 . .
    H H12' 0.8762 0.5418 0.9067 0.093 Uiso calc R 1 1 . .
    C C13' 0.73454(14) 0.60042(14) 0.9668(2) 0.0508(6) Uani d . 1 1 . .
    C C13 0.53655(14) 0.38928(12) 0.31778(19) 0.0432(5) Uani d . 1 1 . .
    C C14' 0.77351(17) 0.56980(16) 1.0579(2) 0.0634(7) Uani d . 1 1 . .
    H H14' 0.8075 0.5970 1.1008 0.076 Uiso calc R 1 1 . .
    C C14 0.57078(15) 0.43437(14) 0.2430(2) 0.0542(6) Uani d . 1 1 . .
    H H14 0.6127 0.4189 0.2037 0.065 Uiso calc R 1 1 . .
    C C15 0.54368(19) 0.50191(15) 0.2260(2) 0.0667(8) Uani d . 1 1 . .
    H H15 0.5677 0.5317 0.1764 0.080 Uiso calc R 1 1 . .
    C C15' 0.76317(19) 0.50055(18) 1.0861(3) 0.0743(9) Uani d . 1 1 . .
    H H15' 0.7903 0.4814 1.1471 0.089 Uiso calc R 1 1 . .
    C C16 0.48117(19) 0.52479(16) 0.2825(3) 0.0698(8) Uani d . 1 1 . .
    H H16 0.4634 0.5705 0.2725 0.084 Uiso calc R 1 1 . .
    C C16' 0.7127(2) 0.45959(18) 1.0242(3) 0.0764(9) Uani d . 1 1 . .
    H H16' 0.7064 0.4123 1.0413 0.092 Uiso calc R 1 1 . .
    C C17 0.44518(18) 0.48050(15) 0.3530(3) 0.0685(8) Uani d . 1 1 . .
    H H17 0.4017 0.4957 0.3889 0.082 Uiso calc R 1 1 . .
    C C17' 0.6718(2) 0.48940(19) 0.9369(3) 0.0831(10) Uani d . 1 1 . .
    H H17' 0.6366 0.4623 0.8958 0.100 Uiso calc R 1 1 . .
    C C18 0.47247(15) 0.41297(14) 0.3722(2) 0.0539(6) Uani d . 1 1 . .
    H H18 0.4478 0.3835 0.4217 0.065 Uiso calc R 1 1 . .
    C C18' 0.68197(17) 0.55937(17) 0.9089(3) 0.0673(8) Uani d . 1 1 . .
    H H18' 0.6529 0.5788 0.8501 0.081 Uiso calc R 1 1 . .
    C C19' 0.72176(19) 0.79250(16) 0.8463(3) 0.0743(9) Uani d . 1 1 . .
    H H19A 0.7229 0.8093 0.9230 0.089 Uiso calc R 1 1 . .
    H H19B 0.7724 0.7997 0.8171 0.089 Uiso calc R 1 1 . .
    C C19 0.55729(16) 0.19375(13) 0.4187(2) 0.0510(6) Uani d . 1 1 . .
    H H19C 0.5588 0.1785 0.3414 0.061 Uiso calc R 1 1 . .
    H H19D 0.6088 0.1902 0.4511 0.061 Uiso calc R 1 1 . .
    C C20 0.50454(18) 0.14531(14) 0.4820(2) 0.0640(7) Uani d . 1 1 . .
    H H20A 0.5051 0.1585 0.5595 0.096 Uiso calc R 1 1 . .
    H H20B 0.5219 0.0977 0.4754 0.096 Uiso calc R 1 1 . .
    H H20C 0.4533 0.1491 0.4509 0.096 Uiso calc R 1 1 . .
    C C20' 0.6652(2) 0.83623(19) 0.7787(3) 0.0905(11) Uani d . 1 1 . .
    H H20D 0.6618 0.8189 0.7033 0.136 Uiso calc R 1 1 . .
    H H20E 0.6820 0.8843 0.7783 0.136 Uiso calc R 1 1 . .
    H H20F 0.6158 0.8334 0.8114 0.136 Uiso calc R 1 1 . .
    C C21' 0.88364(15) 0.71449(14) 0.9815(2) 0.0545(7) Uani d . 1 1 . .
    C C21 0.69852(14) 0.29727(13) 0.2715(2) 0.0438(5) Uani d . 1 1 . .
    C C22 0.78180(14) 0.27937(15) 0.3034(2) 0.0562(7) Uani d . 1 1 . .
    H H22 0.7985 0.3075 0.3685 0.067 Uiso calc R 1 1 . .
    C C22' 0.96346(16) 0.73251(16) 0.9400(2) 0.0627(8) Uani d . 1 1 . .
    H H22' 0.9753 0.7022 0.8765 0.075 Uiso calc R 1 1 . .
    N N1' 0.83558(11) 0.68196(10) 0.90685(16) 0.0430(5) Uani d . 1 1 . .
    N N1 0.65366(11) 0.31767(9) 0.35573(15) 0.0389(4) Uani d . 1 1 . .
    O O1' 0.67356(12) 0.69236(13) 0.65272(18) 0.0795(6) Uani d . 1 1 . .
    O O1 0.50727(11) 0.28989(10) 0.61640(15) 0.0603(5) Uani d . 1 1 . .
    O O2' 0.86636(12) 0.73129(13) 1.07511(17) 0.0803(7) Uani d . 1 1 . .
    O O2 0.67618(10) 0.29028(10) 0.17464(14) 0.0577(5) Uani d . 1 1 . .
    Cl Cl1' 0.96162(6) 0.82083(5) 0.89659(10) 0.1063(4) Uani d . 1 1 . .
    Cl Cl1 0.84132(5) 0.29718(5) 0.19055(8) 0.0855(3) Uani d . 1 1 . .
    Cl Cl2 0.78382(5) 0.18921(4) 0.33926(7) 0.0781(3) Uani d . 1 1 . .
    Cl Cl2' 1.03240(5) 0.72012(6) 1.04814(9) 0.0994(3) Uani d . 1 1 . .
loop_
    _atom_site_aniso_label
    _atom_site_aniso_U_11
    _atom_site_aniso_U_22
    _atom_site_aniso_U_33
    _atom_site_aniso_U_12
    _atom_site_aniso_U_13
    _atom_site_aniso_U_23
    C2' 0.0476(14) 0.0536(16) 0.0442(13) 0.0010(11) 0.0076(10) -0.0025(11)
    C2 0.0465(13) 0.0371(13) 0.0346(12) 0.0006(10) -0.0015(9) -0.0047(9)
    C3' 0.0462(15) 0.0575(17) 0.0607(16) 0.0018(12) 0.0056(11) 0.0051(13)
    C3 0.0484(14) 0.0377(13) 0.0417(13) 0.0022(10) 0.0023(10) -0.0017(10)
    C4 0.0542(15) 0.0382(13) 0.0413(13) 0.0127(11) 0.0064(10) 0.0001(10)
    C4' 0.0475(15) 0.0567(17) 0.0596(17) -0.0098(12) -0.0053(12) 0.0081(13)
    C5 0.0628(16) 0.0429(14) 0.0339(12) 0.0063(12) 0.0014(10) -0.0066(10)
    C5' 0.0570(16) 0.0575(17) 0.0418(13) -0.0030(13) -0.0023(11) -0.0031(12)
    C6' 0.0501(14) 0.0471(14) 0.0373(12) -0.0030(11) 0.0040(10) -0.0006(10)
    C6 0.0519(14) 0.0365(13) 0.0332(11) 0.0030(10) -0.0033(9) -0.0020(9)
    C7 0.0543(15) 0.0436(14) 0.0354(12) -0.0001(11) -0.0020(10) -0.0084(10)
    C7' 0.0510(15) 0.0590(17) 0.0399(13) 0.0004(12) 0.0005(10) -0.0086(12)
    C8 0.083(2) 0.070(2) 0.0563(17) -0.0106(17) -0.0196(15) 0.0026(15)
    C8' 0.0600(18) 0.082(2) 0.078(2) -0.0036(16) 0.0163(15) -0.0175(17)
    C9' 0.065(2) 0.121(4) 0.122(3) 0.008(2) 0.020(2) -0.052(3)
    C9 0.082(2) 0.102(3) 0.069(2) -0.023(2) -0.0250(17) -0.013(2)
    C10' 0.080(3) 0.107(3) 0.124(4) 0.041(2) -0.029(2) -0.057(3)
    C10 0.075(2) 0.065(2) 0.087(2) -0.0167(17) 0.0042(18) -0.0323(19)
    C11 0.085(2) 0.0466(18) 0.114(3) -0.0094(17) -0.013(2) 0.0011(18)
    C11' 0.129(3) 0.083(3) 0.088(3) 0.046(3) -0.010(2) -0.007(2)
    C12 0.070(2) 0.0474(17) 0.089(2) -0.0043(14) -0.0236(16) 0.0057(15)
    C12' 0.098(2) 0.073(2) 0.0621(19) 0.0297(19) 0.0124(16) 0.0063(16)
    C13' 0.0490(15) 0.0573(16) 0.0468(14) -0.0031(12) 0.0101(11) 0.0041(12)
    C13 0.0514(14) 0.0401(13) 0.0374(12) 0.0008(11) -0.0079(10) -0.0011(10)
    C14' 0.0730(19) 0.068(2) 0.0495(16) -0.0082(15) 0.0004(13) 0.0079(14)
    C14 0.0627(17) 0.0513(16) 0.0481(14) 0.0032(13) -0.0053(12) 0.0071(12)
    C15 0.088(2) 0.0491(17) 0.0618(18) -0.0020(16) -0.0123(16) 0.0153(14)
    C15' 0.084(2) 0.079(2) 0.0598(18) -0.0006(18) 0.0047(16) 0.0254(17)
    C16 0.094(2) 0.0417(16) 0.072(2) 0.0169(16) -0.0134(17) 0.0017(15)
    C16' 0.087(2) 0.066(2) 0.077(2) -0.0142(18) 0.0154(18) 0.0180(17)
    C17 0.080(2) 0.0495(17) 0.076(2) 0.0179(15) -0.0008(16) -0.0094(15)
    C17' 0.090(2) 0.076(2) 0.083(2) -0.0334(19) -0.0022(19) 0.0125(19)
    C18 0.0626(17) 0.0456(15) 0.0536(15) 0.0053(13) 0.0018(12) -0.0013(12)
    C18' 0.0635(18) 0.072(2) 0.0665(18) -0.0177(16) -0.0031(14) 0.0155(16)
    C19' 0.078(2) 0.0592(19) 0.085(2) 0.0062(16) -0.0018(17) 0.0047(17)
    C19 0.0650(17) 0.0385(14) 0.0496(15) 0.0041(12) 0.0052(12) -0.0018(11)
    C20 0.083(2) 0.0454(16) 0.0637(18) -0.0069(14) 0.0018(14) 0.0047(14)
    C20' 0.077(2) 0.076(2) 0.119(3) 0.0138(18) 0.008(2) 0.030(2)
    C21' 0.0580(16) 0.0532(16) 0.0520(15) 0.0002(13) -0.0031(12) -0.0140(13)
    C21 0.0490(14) 0.0409(13) 0.0417(13) -0.0037(11) 0.0041(10) -0.0083(10)
    C22 0.0491(15) 0.0607(18) 0.0590(16) -0.0012(13) 0.0048(12) -0.0228(13)
    C22' 0.0569(17) 0.0647(19) 0.0661(18) -0.0093(14) -0.0053(13) -0.0183(14)
    N1' 0.0466(11) 0.0438(12) 0.0388(10) -0.0011(9) 0.0040(8) -0.0037(9)
    N1 0.0469(11) 0.0368(11) 0.0329(10) 0.0015(8) -0.0019(8) -0.0050(8)
    O1' 0.0639(13) 0.1041(18) 0.0690(14) 0.0004(12) -0.0230(10) 0.0063(12)
    O1 0.0666(12) 0.0679(13) 0.0472(10) 0.0088(9) 0.0160(9) 0.0014(9)
    O2' 0.0758(14) 0.1051(18) 0.0600(13) -0.0062(12) 0.0022(10) -0.0376(12)
    O2 0.0613(11) 0.0755(13) 0.0363(10) -0.0051(9) 0.0038(8) -0.0140(9)
    Cl1' 0.1115(8) 0.0779(6) 0.1289(9) -0.0250(5) -0.0043(6) 0.0173(6)
    Cl1 0.0628(5) 0.0953(6) 0.1002(6) -0.0129(4) 0.0303(4) -0.0139(5)
    Cl2 0.0760(5) 0.0715(5) 0.0868(6) 0.0192(4) 0.0013(4) 0.0032(4)
    Cl2' 0.0690(6) 0.1191(8) 0.1083(7) -0.0001(5) -0.0281(5) -0.0051(6)
_geom_special_details
;
All e.s.d.'s (except the e.s.d. in the dihedral angle between two l.s. planes)
are estimated using the full covariance matrix. The cell e.s.d.'s are taken
into account individually in the estimation of e.s.d.'s in distances, angles
and torsion angles; correlations between e.s.d.'s in cell parameters are only
used when they are defined by crystal symmetry. An approximate (isotropic)
treatment of cell e.s.d.'s is used for estimating e.s.d.'s involving l.s.
planes.
;
loop_
    _geom_bond_atom_site_label_1
    _geom_bond_atom_site_label_2
    _geom_bond_site_symmetry_2
    _geom_bond_distance
    _geom_bond_publ_flag
    C2' N1' . 1.490(3) ?
    C2' C13' . 1.517(4) ?
    C2' C3' . 1.527(4) ?
    C2' H2' . 0.9800 ?
    C2 N1 . 1.489(3) ?
    C2 C13 . 1.517(3) ?
    C2 C3 . 1.528(3) ?
    C2 H2 . 0.9800 ?
    C3' C4' . 1.512(4) ?
    C3' C19' . 1.551(4) ?
    C3' H3' . 0.9800 ?
    C3 C4 . 1.516(3) ?
    C3 C19 . 1.537(3) ?
    C3 H3 . 0.9800 ?
    C4 O1 . 1.213(3) ?
    C4 C5 . 1.491(4) ?
    C4' O1' . 1.210(3) ?
    C4' C5' . 1.496(4) ?
    C5 C6 . 1.535(3) ?
    C5 H5A . 0.9700 ?
    C5 H5B . 0.9700 ?
    C5' C6' . 1.533(3) ?
    C5' H5'1 . 0.9700 ?
    C5' H5'2 . 0.9700 ?
    C6' N1' . 1.489(3) ?
    C6' C7' . 1.515(4) ?
    C6' H6' . 0.9800 ?
    C6 N1 . 1.493(3) ?
    C6 C7 . 1.516(3) ?
    C6 H6 . 0.9800 ?
    C7 C12 . 1.374(4) ?
    C7 C8 . 1.377(4) ?
    C7' C12' . 1.370(4) ?
    C7' C8' . 1.377(4) ?
    C8 C9 . 1.379(4) ?
    C8 H8 . 0.9300 ?
    C8' C9' . 1.375(5) ?
    C8' H8' . 0.9300 ?
    C9' C10' . 1.360(6) ?
    C9' H9' . 0.9300 ?
    C9 C10 . 1.362(5) ?
    C9 H9 . 0.9300 ?
    C10' C11' . 1.362(6) ?
    C10' H10' . 0.9300 ?
    C10 C11 . 1.350(5) ?
    C10 H10 . 0.9300 ?
    C11 C12 . 1.376(4) ?
    C11 H11 . 0.9300 ?
    C11' C12' . 1.387(5) ?
    C11' H11' . 0.9300 ?
    C12 H12 . 0.9300 ?
    C12' H12' . 0.9300 ?
    C13' C18' . 1.375(4) ?
    C13' C14' . 1.393(4) ?
    C13 C18 . 1.387(3) ?
    C13 C14 . 1.388(3) ?
    C14' C15' . 1.374(4) ?
    C14' H14' . 0.9300 ?
    C14 C15 . 1.382(4) ?
    C14 H14 . 0.9300 ?
    C15 C16 . 1.372(4) ?
    C15 H15 . 0.9300 ?
    C15' C16' . 1.376(5) ?
    C15' H15' . 0.9300 ?
    C16 C17 . 1.360(4) ?
    C16 H16 . 0.9300 ?
    C16' C17' . 1.368(5) ?
    C16' H16' . 0.9300 ?
    C17 C18 . 1.387(4) ?
    C17 H17 . 0.9300 ?
    C17' C18' . 1.386(4) ?
    C17' H17' . 0.9300 ?
    C18 H18 . 0.9300 ?
    C18' H18' . 0.9300 ?
    C19' C20' . 1.506(4) ?
    C19' H19A . 0.9700 ?
    C19' H19B . 0.9700 ?
    C19 C20 . 1.521(4) ?
    C19 H19C . 0.9700 ?
    C19 H19D . 0.9700 ?
    C20 H20A . 0.9600 ?
    C20 H20B . 0.9600 ?
    C20 H20C . 0.9600 ?
    C20' H20D . 0.9600 ?
    C20' H20E . 0.9600 ?
    C20' H20F . 0.9600 ?
    C21' O2' . 1.210(3) ?
    C21' N1' . 1.355(3) ?
    C21' C22' . 1.533(4) ?
    C21 O2 . 1.217(3) ?
    C21 N1 . 1.352(3) ?
    C21 C22 . 1.530(4) ?
    C22 Cl1 . 1.762(3) ?
    C22 Cl2 . 1.768(3) ?
    C22 H22 . 0.9800 ?
    C22' Cl2' . 1.753(3) ?
    C22' Cl1' . 1.759(3) ?
    C22' H22' . 0.9800 ?
loop_
    _geom_angle_atom_site_label_1
    _geom_angle_atom_site_label_2
    _geom_angle_atom_site_label_3
    _geom_angle_site_symmetry_1
    _geom_angle_site_symmetry_3
    _geom_angle
    _geom_angle_publ_flag
    N1' C2' C13' . . 110.6(2) ?
    N1' C2' C3' . . 108.43(19) ?
    C13' C2' C3' . . 118.4(2) ?
    N1' C2' H2' . . 106.2 ?
    C13' C2' H2' . . 106.2 ?
    C3' C2' H2' . . 106.2 ?
    N1 C2 C13 . . 111.60(18) ?
    N1 C2 C3 . . 109.92(18) ?
    C13 C2 C3 . . 115.73(19) ?
    N1 C2 H2 . . 106.3 ?
    C13 C2 H2 . . 106.3 ?
    C3 C2 H2 . . 106.3 ?
    C4' C3' C2' . . 112.0(2) ?
    C4' C3' C19' . . 109.2(2) ?
    C2' C3' C19' . . 110.3(2) ?
    C4' C3' H3' . . 108.5 ?
    C2' C3' H3' . . 108.5 ?
    C19' C3' H3' . . 108.5 ?
    C4 C3 C2 . . 110.14(19) ?
    C4 C3 C19 . . 109.3(2) ?
    C2 C3 C19 . . 112.50(19) ?
    C4 C3 H3 . . 108.3 ?
    C2 C3 H3 . . 108.3 ?
    C19 C3 H3 . . 108.3 ?
    O1 C4 C5 . . 121.5(2) ?
    O1 C4 C3 . . 122.7(2) ?
    C5 C4 C3 . . 115.7(2) ?
    O1' C4' C5' . . 121.0(3) ?
    O1' C4' C3' . . 122.8(3) ?
    C5' C4' C3' . . 116.2(2) ?
    C4 C5 C6 . . 117.13(19) ?
    C4 C5 H5A . . 108.0 ?
    C6 C5 H5A . . 108.0 ?
    C4 C5 H5B . . 108.0 ?
    C6 C5 H5B . . 108.0 ?
    H5A C5 H5B . . 107.3 ?
    C4' C5' C6' . . 116.3(2) ?
    C4' C5' H5'1 . . 108.2 ?
    C6' C5' H5'1 . . 108.2 ?
    C4' C5' H5'2 . . 108.2 ?
    C6' C5' H5'2 . . 108.2 ?
    H5'1 C5' H5'2 . . 107.4 ?
    N1' C6' C7' . . 113.72(19) ?
    N1' C6' C5' . . 111.07(19) ?
    C7' C6' C5' . . 108.9(2) ?
    N1' C6' H6' . . 107.7 ?
    C7' C6' H6' . . 107.7 ?
    C5' C6' H6' . . 107.7 ?
    N1 C6 C7 . . 113.76(18) ?
    N1 C6 C5 . . 109.86(19) ?
    C7 C6 C5 . . 108.67(18) ?
    N1 C6 H6 . . 108.1 ?
    C7 C6 H6 . . 108.1 ?
    C5 C6 H6 . . 108.1 ?
    C12 C7 C8 . . 117.5(3) ?
    C12 C7 C6 . . 123.1(2) ?
    C8 C7 C6 . . 119.3(2) ?
    C12' C7' C8' . . 118.1(3) ?
    C12' C7' C6' . . 122.8(2) ?
    C8' C7' C6' . . 119.1(3) ?
    C7 C8 C9 . . 120.9(3) ?
    C7 C8 H8 . . 119.6 ?
    C9 C8 H8 . . 119.6 ?
    C9' C8' C7' . . 121.0(4) ?
    C9' C8' H8' . . 119.5 ?
    C7' C8' H8' . . 119.5 ?
    C10' C9' C8' . . 120.1(4) ?
    C10' C9' H9' . . 119.9 ?
    C8' C9' H9' . . 119.9 ?
    C10 C9 C8 . . 120.6(3) ?
    C10 C9 H9 . . 119.7 ?
    C8 C9 H9 . . 119.7 ?
    C9' C10' C11' . . 120.1(4) ?
    C9' C10' H10' . . 120.0 ?
    C11' C10' H10' . . 120.0 ?
    C11 C10 C9 . . 118.9(3) ?
    C11 C10 H10 . . 120.5 ?
    C9 C10 H10 . . 120.5 ?
    C10 C11 C12 . . 121.1(3) ?
    C10 C11 H11 . . 119.5 ?
    C12 C11 H11 . . 119.5 ?
    C10' C11' C12' . . 119.7(4) ?
    C10' C11' H11' . . 120.2 ?
    C12' C11' H11' . . 120.2 ?
    C7 C12 C11 . . 120.9(3) ?
    C7 C12 H12 . . 119.5 ?
    C11 C12 H12 . . 119.5 ?
    C7' C12' C11' . . 121.0(3) ?
    C7' C12' H12' . . 119.5 ?
    C11' C12' H12' . . 119.5 ?
    C18' C13' C14' . . 117.2(3) ?
    C18' C13' C2' . . 124.5(2) ?
    C14' C13' C2' . . 118.3(2) ?
    C18 C13 C14 . . 118.1(2) ?
    C18 C13 C2 . . 123.0(2) ?
    C14 C13 C2 . . 118.8(2) ?
    C15' C14' C13' . . 121.9(3) ?
    C15' C14' H14' . . 119.0 ?
    C13' C14' H14' . . 119.0 ?
    C15 C14 C13 . . 121.1(3) ?
    C15 C14 H14 . . 119.4 ?
    C13 C14 H14 . . 119.4 ?
    C16 C15 C14 . . 119.8(3) ?
    C16 C15 H15 . . 120.1 ?
    C14 C15 H15 . . 120.1 ?
    C14' C15' C16' . . 119.9(3) ?
    C14' C15' H15' . . 120.1 ?
    C16' C15' H15' . . 120.1 ?
    C17 C16 C15 . . 119.9(3) ?
    C17 C16 H16 . . 120.0 ?
    C15 C16 H16 . . 120.0 ?
    C17' C16' C15' . . 119.0(3) ?
    C17' C16' H16' . . 120.5 ?
    C15' C16' H16' . . 120.5 ?
    C16 C17 C18 . . 120.9(3) ?
    C16 C17 H17 . . 119.6 ?
    C18 C17 H17 . . 119.6 ?
    C16' C17' C18' . . 121.0(3) ?
    C16' C17' H17' . . 119.5 ?
    C18' C17' H17' . . 119.5 ?
    C17 C18 C13 . . 120.1(3) ?
    C17 C18 H18 . . 120.0 ?
    C13 C18 H18 . . 120.0 ?
    C13' C18' C17' . . 120.8(3) ?
    C13' C18' H18' . . 119.6 ?
    C17' C18' H18' . . 119.6 ?
    C20' C19' C3' . . 114.8(3) ?
    C20' C19' H19A . . 108.6 ?
    C3' C19' H19A . . 108.6 ?
    C20' C19' H19B . . 108.6 ?
    C3' C19' H19B . . 108.6 ?
    H19A C19' H19B . . 107.5 ?
    C20 C19 C3 . . 112.4(2) ?
    C20 C19 H19C . . 109.1 ?
    C3 C19 H19C . . 109.1 ?
    C20 C19 H19D . . 109.1 ?
    C3 C19 H19D . . 109.1 ?
    H19C C19 H19D . . 107.9 ?
    C19 C20 H20A . . 109.5 ?
    C19 C20 H20B . . 109.5 ?
    H20A C20 H20B . . 109.5 ?
    C19 C20 H20C . . 109.5 ?
    H20A C20 H20C . . 109.5 ?
    H20B C20 H20C . . 109.5 ?
    C19' C20' H20D . . 109.5 ?
    C19' C20' H20E . . 109.5 ?
    H20D C20' H20E . . 109.5 ?
    C19' C20' H20F . . 109.5 ?
    H20D C20' H20F . . 109.5 ?
    H20E C20' H20F . . 109.5 ?
    O2' C21' N1' . . 124.2(3) ?
    O2' C21' C22' . . 119.7(2) ?
    N1' C21' C22' . . 116.1(2) ?
    O2 C21 N1 . . 124.3(2) ?
    O2 C21 C22 . . 119.1(2) ?
    N1 C21 C22 . . 116.5(2) ?
    C21 C22 Cl1 . . 110.20(19) ?
    C21 C22 Cl2 . . 106.73(17) ?
    Cl1 C22 Cl2 . . 111.37(14) ?
    C21 C22 H22 . . 109.5 ?
    Cl1 C22 H22 . . 109.5 ?
    Cl2 C22 H22 . . 109.5 ?
    C21' C22' Cl2' . . 110.0(2) ?
    C21' C22' Cl1' . . 107.5(2) ?
    Cl2' C22' Cl1' . . 110.59(15) ?
    C21' C22' H22' . . 109.6 ?
    Cl2' C22' H22' . . 109.6 ?
    Cl1' C22' H22' . . 109.6 ?
    C21' N1' C6' . . 122.8(2) ?
    C21' N1' C2' . . 117.16(19) ?
    C6' N1' C2' . . 119.39(19) ?
    C21 N1 C2 . . 117.17(18) ?
    C21 N1 C6 . . 123.13(19) ?
    C2 N1 C6 . . 118.98(17) ?
loop_
    _geom_torsion_atom_site_label_1
    _geom_torsion_atom_site_label_2
    _geom_torsion_atom_site_label_3
    _geom_torsion_atom_site_label_4
    _geom_torsion_site_symmetry_1
    _geom_torsion_site_symmetry_2
    _geom_torsion_site_symmetry_3
    _geom_torsion_site_symmetry_4
    _geom_torsion
    _geom_torsion_publ_flag
    N1' C2' C3' C4' . . . . 56.8(3) ?
    C13' C2' C3' C4' . . . . -70.3(3) ?
    N1' C2' C3' C19' . . . . -65.0(3) ?
    C13' C2' C3' C19' . . . . 168.0(2) ?
    N1 C2 C3 C4 . . . . 59.4(2) ?
    C13 C2 C3 C4 . . . . -68.1(3) ?
    N1 C2 C3 C19 . . . . -62.8(2) ?
    C13 C2 C3 C19 . . . . 169.7(2) ?
    C2 C3 C4 O1 . . . . 155.8(2) ?
    C19 C3 C4 O1 . . . . -80.2(3) ?
    C2 C3 C4 C5 . . . . -21.9(3) ?
    C19 C3 C4 C5 . . . . 102.1(2) ?
    C2' C3' C4' O1' . . . . 162.7(3) ?
    C19' C3' C4' O1' . . . . -74.9(3) ?
    C2' C3' C4' C5' . . . . -17.0(3) ?
    C19' C3' C4' C5' . . . . 105.4(3) ?
    O1 C4 C5 C6 . . . . 151.5(2) ?
    C3 C4 C5 C6 . . . . -30.8(3) ?
    O1' C4' C5' C6' . . . . 147.2(3) ?
    C3' C4' C5' C6' . . . . -33.1(3) ?
    C4' C5' C6' N1' . . . . 40.9(3) ?
    C4' C5' C6' C7' . . . . 166.8(2) ?
    C4 C5 C6 N1 . . . . 44.8(3) ?
    C4 C5 C6 C7 . . . . 169.9(2) ?
    N1 C6 C7 C12 . . . . 42.3(3) ?
    C5 C6 C7 C12 . . . . -80.4(3) ?
    N1 C6 C7 C8 . . . . -141.7(2) ?
    C5 C6 C7 C8 . . . . 95.6(3) ?
    N1' C6' C7' C12' . . . . 43.1(4) ?
    C5' C6' C7' C12' . . . . -81.3(3) ?
    N1' C6' C7' C8' . . . . -140.4(2) ?
    C5' C6' C7' C8' . . . . 95.2(3) ?
    C12 C7 C8 C9 . . . . 1.4(4) ?
    C6 C7 C8 C9 . . . . -174.8(3) ?
    C12' C7' C8' C9' . . . . -0.1(5) ?
    C6' C7' C8' C9' . . . . -176.8(3) ?
    C7' C8' C9' C10' . . . . 0.0(6) ?
    C7 C8 C9 C10 . . . . -0.5(5) ?
    C8' C9' C10' C11' . . . . -0.2(6) ?
    C8 C9 C10 C11 . . . . -1.1(5) ?
    C9 C10 C11 C12 . . . . 1.7(6) ?
    C9' C10' C11' C12' . . . . 0.5(6) ?
    C8 C7 C12 C11 . . . . -0.9(5) ?
    C6 C7 C12 C11 . . . . 175.2(3) ?
    C10 C11 C12 C7 . . . . -0.7(5) ?
    C8' C7' C12' C11' . . . . 0.4(5) ?
    C6' C7' C12' C11' . . . . 177.0(3) ?
    C10' C11' C12' C7' . . . . -0.6(6) ?
    N1' C2' C13' C18' . . . . -117.4(3) ?
    C3' C2' C13' C18' . . . . 8.6(4) ?
    N1' C2' C13' C14' . . . . 61.4(3) ?
    C3' C2' C13' C14' . . . . -172.6(2) ?
    N1 C2 C13 C18 . . . . -131.7(2) ?
    C3 C2 C13 C18 . . . . -5.0(3) ?
    N1 C2 C13 C14 . . . . 50.1(3) ?
    C3 C2 C13 C14 . . . . 176.8(2) ?
    C18' C13' C14' C15' . . . . 3.1(4) ?
    C2' C13' C14' C15' . . . . -175.8(3) ?
    C18 C13 C14 C15 . . . . 2.3(4) ?
    C2 C13 C14 C15 . . . . -179.5(2) ?
    C13 C14 C15 C16 . . . . -1.0(4) ?
    C13' C14' C15' C16' . . . . -0.5(5) ?
    C14 C15 C16 C17 . . . . -1.4(5) ?
    C14' C15' C16' C17' . . . . -1.9(5) ?
    C15 C16 C17 C18 . . . . 2.5(5) ?
    C15' C16' C17' C18' . . . . 1.5(5) ?
    C16 C17 C18 C13 . . . . -1.1(4) ?
    C14 C13 C18 C17 . . . . -1.3(4) ?
    C2 C13 C18 C17 . . . . -179.5(2) ?
    C14' C13' C18' C17' . . . . -3.5(4) ?
    C2' C13' C18' C17' . . . . 175.4(3) ?
    C16' C17' C18' C13' . . . . 1.2(5) ?
    C4' C3' C19' C20' . . . . 69.2(3) ?
    C2' C3' C19' C20' . . . . -167.4(3) ?
    C4 C3 C19 C20 . . . . 73.3(3) ?
    C2 C3 C19 C20 . . . . -164.0(2) ?
    O2 C21 C22 Cl1 . . . . 31.9(3) ?
    N1 C21 C22 Cl1 . . . . -150.47(18) ?
    O2 C21 C22 Cl2 . . . . -89.1(3) ?
    N1 C21 C22 Cl2 . . . . 88.5(2) ?
    O2' C21' C22' Cl2' . . . . 39.6(3) ?
    N1' C21' C22' Cl2' . . . . -142.5(2) ?
    O2' C21' C22' Cl1' . . . . -80.9(3) ?
    N1' C21' C22' Cl1' . . . . 97.0(2) ?
    O2' C21' N1' C6' . . . . 179.5(3) ?
    C22' C21' N1' C6' . . . . 1.7(4) ?
    O2' C21' N1' C2' . . . . 8.8(4) ?
    C22' C21' N1' C2' . . . . -169.0(2) ?
    C7' C6' N1' C21' . . . . 68.2(3) ?
    C5' C6' N1' C21' . . . . -168.6(2) ?
    C7' C6' N1' C2' . . . . -121.3(2) ?
    C5' C6' N1' C2' . . . . 1.9(3) ?
    C13' C2' N1' C21' . . . . -107.6(2) ?
    C3' C2' N1' C21' . . . . 121.0(2) ?
    C13' C2' N1' C6' . . . . 81.4(3) ?
    C3' C2' N1' C6' . . . . -50.1(3) ?
    O2 C21 N1 C2 . . . . 14.1(3) ?
    C22 C21 N1 C2 . . . . -163.3(2) ?
    O2 C21 N1 C6 . . . . -175.7(2) ?
    C22 C21 N1 C6 . . . . 6.8(3) ?
    C13 C2 N1 C21 . . . . -105.9(2) ?
    C3 C2 N1 C21 . . . . 124.3(2) ?
    C13 C2 N1 C6 . . . . 83.6(2) ?
    C3 C2 N1 C6 . . . . -46.2(2) ?
    C7 C6 N1 C21 . . . . 63.0(3) ?
    C5 C6 N1 C21 . . . . -175.0(2) ?
    C7 C6 N1 C2 . . . . -127.1(2) ?
    C5 C6 N1 C2 . . . . -5.0(3) ?
loop_
    _geom_hbond_atom_site_label_D
    _geom_hbond_atom_site_label_H
    _geom_hbond_atom_site_label_A
    _geom_hbond_site_symmetry_A
    _geom_hbond_distance_DH
    _geom_hbond_distance_HA
    _geom_hbond_distance_DA
    _geom_hbond_angle_DHA
    C2 H2 O1 4_565 0.98 2.49 3.435(3) 161.2
    C20' H20F O1 2_656 0.96 2.48 3.415(4) 163.5
    C6' H6' O2' 4_575 0.98 2.51 3.292(3) 137.0
