# Supplementary material for: 1-(2,2-Di­chloro­acet­yl)-3-ethyl-2,6-di­phenyl­piperidin-4-one
Source: Acta Crystallogr Sect E Struct Rep Online. 2013 Apr 27;69(Pt 5):o800. doi: 10.1107/S1600536813010957 (PMC3648321; doi:10.1107/S1600536813010957)
Supplement: Supplementary file 2 [file e-69-0o800-Isup2.hkl]

# 
# h,k,l, Fc-squared, Fo-squared, sigma(Fo-squared) and status flag 
# 
data_I
_shelx_title ' SUGU6 in P2(1)/c' 
_shelx_refln_list_code          4 
_shelx_F_calc_maximum      327.75 
_exptl_crystal_F_000      1632.00 
_reflns_d_resolution_high  0.7454 
 
loop_ 
 _symmetry_equiv_pos_as_xyz 
 'x, y, z' 
 '-x, y+1/2, -z+1/2' 
 '-x, -y, -z' 
 'x, -y-1/2, z-1/2' 
 
_cell_length_a    17.4615 
_cell_length_b    19.0291 
_cell_length_c    11.9501 
_cell_angle_alpha  90.000 
_cell_angle_beta   91.825 
_cell_angle_gamma  90.000 
 
_shelx_F_squared_multiplier     1.000 
 
loop_ 
 _refln_index_h 
 _refln_index_k 
 _refln_index_l 
 _refln_F_squared_calc 
 _refln_F_squared_meas 
 _refln_F_squared_sigma 
 _refln_observed_status 
   1   0   0      250.67      235.35     10.50 o 
   2   0   0     1948.93     1814.01     46.33 o 
   3   0   0      436.20      375.43     12.15 o 
   4   0   0    60657.53    56920.00   1612.36 o 
   5   0   0      887.02      813.15     25.18 o 
   6   0   0    18728.03    19492.42    553.22 o 
   7   0   0     1634.21     1786.36     53.77 o 
   8   0   0     2654.93     2625.53     77.79 o 
   9   0   0     1233.11     1407.77     43.70 o 
  10   0   0     4855.17     4887.24    167.17 o 
  11   0   0     5307.34     4999.13    171.53 o 
  12   0   0     1510.57     1447.27     55.68 o 
  13   0   0       10.14       -1.61     13.61 o 
  14   0   0      113.99      106.46     14.51 o 
  15   0   0      683.35      629.65     32.39 o 
  16   0   0     2189.49     2574.90    118.27 o 
  17   0   0     1766.11     2177.56    103.26 o 
  18   0   0        8.44       43.81     32.51 o 
  19   0   0        9.13        1.41     32.51 o 
  20   0   0      104.59      118.72     39.57 o 
  21   0   0       90.78       73.49     38.16 o 
  22   0   0       55.97       89.04     39.57 o 
  23   0   0        5.50      -21.20     35.33 o 
   1   1   0     1506.50     1375.70     30.04 o 
   2   1   0    13494.04    12992.75    279.79 o 
   3   1   0      803.98      609.47     14.17 o 
   4   1   0    34066.16    31662.99    734.89 o 
   5   1   0      754.03      656.77     15.88 o 
   6   1   0     1023.94      983.30     38.34 o 
   7   1   0     6369.59     6117.27    133.82 o 
   8   1   0     2167.92     2231.53     50.76 o 
   9   1   0      130.11      139.92      9.05 o 
  10   1   0       22.03       17.78      5.99 o 
  11   1   0        8.37       14.77      7.16 o 
  12   1   0      188.25      135.94      8.37 o 
  13   1   0        2.63       -6.42      6.42 o 
  14   1   0      720.52      724.61     23.96 o 
  15   1   0      131.39      122.75     12.30 o 
  16   1   0        0.77       15.33     11.81 o 
  17   1   0       75.18      121.48     19.97 o 
  18   1   0      278.17      382.06     28.47 o 
  19   1   0        0.68        1.41     21.99 o 
  20   1   0       86.16      139.77     40.28 o 
  21   1   0       16.48       35.53     25.47 o 
  22   1   0       42.20       75.52     27.56 o 
  23   1   0        1.24      -21.23     25.47 o 
   0   2   0    56550.95    56398.13   1867.60 o 
   1   2   0     1197.69     1107.75     24.56 o 
   2   2   0     1310.12     1209.20     28.92 o 
   3   2   0      185.35      169.93      4.97 o 
   4   2   0      328.98      326.68      9.32 o 
   5   2   0      198.73      168.54      5.99 o 
   6   2   0    11718.24    12145.59    262.86 o 
   7   2   0      259.94      343.96     16.25 o 
   8   2   0      325.09      318.02     24.74 o 
   9   2   0      148.00      107.01      6.09 o 
  10   2   0      222.99      186.56      8.44 o 
  11   2   0     2711.55     2525.18     58.28 o 
  12   2   0      724.72      741.87     21.11 o 
  13   2   0      167.76      142.67      8.89 o 
  14   2   0        1.10       -2.45      7.25 o 
  15   2   0      416.25      401.84     19.61 o 
  16   2   0      291.88      366.13     21.52 o 
  17   2   0       67.98       99.82     14.84 o 
  18   2   0       54.31       41.47     16.97 o 
  19   2   0        0.29      -20.92     20.92 o 
  20   2   0        3.55      -22.73     22.73 o 
  21   2   0       14.45       17.07     24.92 o 
  22   2   0       26.29       53.11     27.47 o 
  23   2   0        2.25       22.61     39.57 o 
   1   3   0     1214.54     1136.02     27.59 o 
   2   3   0       97.40       82.79      3.02 o 
   3   3   0       69.70       53.14      2.63 o 
   4   3   0     2026.14     1821.32     40.62 o 
   5   3   0     1857.30     1634.32     37.05 o 
   6   3   0     3734.12     3500.01     83.37 o 
   7   3   0     4438.36     4125.65     91.11 o 
   8   3   0     4957.74     5112.74    112.69 o 
   9   3   0      147.96      190.27      8.06 o 
  10   3   0      413.55      387.58     12.78 o 
  11   3   0       18.28        7.30      8.92 o 
  12   3   0      403.15      393.88     14.27 o 
  13   3   0      166.27      192.29     10.12 o 
  14   3   0      754.97      831.92     26.64 o 
  15   3   0      336.19      301.90     14.55 o 
  16   3   0       51.95       35.74     12.67 o 
  17   3   0       72.29       60.19     16.41 o 
  18   3   0       90.15      124.12     24.38 o 
  19   3   0        6.65        3.92     24.03 o 
  20   3   0       41.55       33.92     24.98 o 
  21   3   0        3.47       25.91     25.47 o 
  22   3   0       37.31      127.20     43.81 o 
  23   3   0        0.08       -5.65     38.16 o 
   0   4   0    30792.78    32487.05   1075.77 o 
   1   4   0     3615.72     3568.20     84.79 o 
   2   4   0     2401.20     2365.81     52.08 o 
   3   4   0       16.78       17.27      1.79 o 
   4   4   0      846.22      740.84     17.88 o 
   5   4   0      419.95      326.53      9.54 o 
   6   4   0     2732.19     2763.42     61.75 o 
   7   4   0     3149.95     3194.70     76.84 o 
   8   4   0      145.42      151.70      7.58 o 
   9   4   0      291.26      332.10     11.37 o 
  10   4   0      359.97      280.88     10.62 o 
  11   4   0     1184.89     1150.76     29.10 o 
  12   4   0      604.28      625.38     18.80 o 
  13   4   0        8.60        3.85      5.99 o 
  14   4   0       23.33       20.70      6.82 o 
  15   4   0      551.07      591.50     24.51 o 
  16   4   0      306.69      337.33     17.61 o 
  17   4   0        0.37       -1.55     14.04 o 
  18   4   0        8.36       24.39     16.41 o 
  19   4   0       14.85       19.25     22.47 o 
  20   4   0        0.64       33.92     35.33 o 
  21   4   0        2.95       18.37     36.75 o 
  22   4   0        3.68       43.81     40.99 o 
  23   4   0        4.71      -14.13     39.57 o 
   1   5   0      971.04      994.05     25.09 o 
   2   5   0     1301.66     1149.61     26.36 o 
   3   5   0       28.57       42.14      2.83 o 
   4   5   0     2005.34     1653.20     37.50 o 
   5   5   0     2178.02     1934.77     43.74 o 
   6   5   0      241.71      187.20     10.84 o 
   7   5   0     3678.32     3377.72     75.39 o 
   8   5   0     4705.20     4348.47    103.85 o 
   9   5   0     1610.72     1524.13     36.47 o 
  10   5   0       15.06        9.18      4.74 o 
  11   5   0        0.07       -3.61      4.89 o 
  12   5   0       61.70       66.71      7.18 o 
  13   5   0       79.40       87.22      8.15 o 
  14   5   0       55.72       54.14      8.43 o 
  15   5   0      178.23      174.24     14.17 o 
  16   5   0        8.14       -6.14      9.58 o 
  17   5   0       43.55       24.74     14.81 o 
  18   5   0       54.38       37.99     16.51 o 
  19   5   0       30.18       56.53     35.33 o 
  20   5   0        4.27      -12.72     32.51 o 
  21   5   0        1.19       -4.24     36.75 o 
  22   5   0        6.08       28.27     40.99 o 
   0   6   0    36592.63    37220.07   1232.67 o 
   1   6   0     1172.92     1153.25     43.97 o 
   2   6   0     3290.10     3294.19     72.67 o 
   3   6   0      355.26      360.54     10.18 o 
   4   6   0        1.88        2.62      2.31 o 
   5   6   0     2620.10     2622.10     59.00 o 
   6   6   0     2443.37     2570.48     58.01 o 
   7   6   0      367.98      314.60     10.62 o 
   8   6   0      987.92      921.07     23.29 o 
   9   6   0      434.15      400.28     13.83 o 
  10   6   0      504.37      460.02     14.68 o 
  11   6   0      446.32      435.76     14.70 o 
  12   6   0       72.37       79.19      8.42 o 
  13   6   0       81.21       86.94      8.08 o 
  14   6   0       57.01       49.30      8.27 o 
  15   6   0      235.50      224.89     13.15 o 
  16   6   0        4.35        3.32      7.81 o 
  17   6   0       21.93       14.54     16.96 o 
  18   6   0      364.87      478.27     38.63 o 
  19   6   0        2.05       40.99     35.33 o 
  20   6   0       32.81       62.19     40.99 o 
  21   6   0        0.01       32.51     39.57 o 
  22   6   0        5.55       21.20     42.40 o 
   1   7   0     1449.62     1360.76     34.51 o 
   2   7   0      957.60      889.42     21.53 o 
   3   7   0        3.89       15.97      3.16 o 
   4   7   0     1032.89      839.54     19.41 o 
   5   7   0      117.07      115.85      6.01 o 
   6   7   0       93.97       75.19      5.32 o 
   7   7   0        4.97       -3.63      3.63 o 
   8   7   0      341.55      252.64      9.91 o 
   9   7   0      321.94      251.40      9.86 o 
  10   7   0       83.52       86.53      6.90 o 
  11   7   0        3.61        4.77      5.41 o 
  12   7   0        5.65       -5.04      5.99 o 
  13   7   0      238.57      239.52     12.40 o 
  14   7   0       70.04       71.50      9.54 o 
  15   7   0      297.95      339.95     17.43 o 
  16   7   0        0.67      -12.59     15.40 o 
  17   7   0        1.49        2.94     17.52 o 
  18   7   0       47.34       71.24     21.38 o 
  19   7   0       65.99       90.45     38.16 o 
  20   7   0        2.12       38.16     38.16 o 
  21   7   0        2.76      -25.44     36.75 o 
  22   7   0       63.80       59.36     45.23 o 
   0   8   0    28298.55    31231.56   1035.86 o 
   1   8   0      151.30      131.43     12.30 o 
   2   8   0     5688.02     5835.67    139.02 o 
   3   8   0     1529.08     1641.97     38.02 o 
   4   8   0      375.09      351.92     12.78 o 
   5   8   0      220.18      214.77      8.87 o 
   6   8   0      283.46      268.43      9.61 o 
   7   8   0      724.15      713.89     19.23 o 
   8   8   0     1779.92     1638.98     39.12 o 
   9   8   0       30.12        9.51      5.67 o 
  10   8   0      228.49      228.00     10.16 o 
  11   8   0      522.98      573.61     24.12 o 
  12   8   0      164.80      197.60     11.25 o 
  13   8   0        1.05        1.93      7.50 o 
  14   8   0      255.60      249.66     17.30 o 
  15   8   0      446.92      446.38     22.71 o 
  16   8   0       39.43       15.58     17.99 o 
  17   8   0       13.43       23.53     18.31 o 
  18   8   0      208.67      277.82     32.19 o 
  19   8   0       14.72       11.31     36.75 o 
  20   8   0        1.02       -9.89     36.75 o 
  21   8   0        0.17       33.92     42.40 o 
  22   8   0        9.45      -11.31     42.40 o 
   1   9   0      880.57      834.97     23.49 o 
   2   9   0      296.25      269.04     11.14 o 
   3   9   0     1000.25     1190.84     29.01 o 
   4   9   0     8971.02     9184.18    200.42 o 
   5   9   0      168.17      167.00      9.96 o 
   6   9   0       21.53        7.47      4.35 o 
   7   9   0      216.28      203.46      9.41 o 
   8   9   0      770.89      714.07     19.93 o 
   9   9   0      562.67      527.66     16.36 o 
  10   9   0     1421.35     1328.85     33.56 o 
  11   9   0      473.03      513.10     16.86 o 
  12   9   0        1.21       -5.02      8.20 o 
  13   9   0      760.39      759.46     27.60 o 
  14   9   0      333.63      362.92     20.32 o 
  15   9   0       70.70       85.64     13.74 o 
  16   9   0       31.23       35.55     18.56 o 
  17   9   0       33.48       28.54     19.61 o 
  18   9   0       46.22       77.62     23.43 o 
  19   9   0        0.62       -5.65     35.33 o 
  20   9   0       18.64       15.55     39.57 o 
  21   9   0       44.30       77.73     45.23 o 
   0  10   0    27843.65    30748.20   1020.66 o 
   1  10   0       60.80       98.39     16.29 o 
   2  10   0      440.55      398.82     19.59 o 
   3  10   0      546.51      528.11     17.67 o 
   4  10   0     2773.06     3080.00     69.67 o 
   5  10   0      206.28      214.24      8.85 o 
   6  10   0      660.06      577.90     16.57 o 
   7  10   0      281.64      275.58     10.61 o 
   8  10   0      728.03      648.69     20.88 o 
   9  10   0      527.54      480.92     15.76 o 
  10  10   0      425.87      389.89     15.87 o 
  11  10   0      101.13      102.66     10.69 o 
  12  10   0        8.38       -0.20      8.76 o 
  13  10   0       93.72      154.33     14.15 o 
  14  10   0       25.43       32.66     10.93 o 
  15  10   0       61.40       75.33     13.74 o 
  16  10   0      333.84      323.83     32.80 o 
  17  10   0       14.33        9.55     19.05 o 
  18  10   0       27.85       45.23     36.75 o 
  19  10   0        1.05        9.89     36.75 o 
  20  10   0        1.66        0.00     38.16 o 
  21  10   0       75.05      128.61     49.47 o 
   1  11   0     2581.43     2664.86     66.72 o 
   2  11   0      450.19      445.12     23.61 o 
   3  11   0      199.01      235.85     10.77 o 
   4  11   0      845.68      883.21     23.26 o 
   5  11   0        4.71        5.65      4.18 o 
   6  11   0       45.37       40.44      4.59 o 
   7  11   0     2712.49     2638.52     61.08 o 
   8  11   0      204.75      204.38     11.01 o 
   9  11   0      262.24      248.86     12.44 o 
  10  11   0       27.28       30.22      8.64 o 
  11  11   0       39.87       90.90     22.16 o 
  12  11   0      653.63      704.14     32.23 o 
  13  11   0        0.66       -8.30     14.37 o 
  14  11   0       11.60        1.09     10.54 o 
  15  11   0        2.64       -7.94     10.86 o 
  16  11   0        2.07        8.48     19.01 o 
  17  11   0       67.95       92.50     24.10 o 
  18  11   0       74.12       63.60     39.57 o 
  19  11   0       42.00       60.77     40.99 o 
  20  11   0       10.57       31.09     40.99 o 
  21  11   0        3.95       14.13     42.40 o 
   0  12   0      641.19      617.05     28.35 o 
   1  12   0        2.28       17.47      8.32 o 
   2  12   0      237.73      251.72     10.16 o 
   3  12   0      144.35      143.02      9.99 o 
   4  12   0      122.10      133.94      7.62 o 
   5  12   0      961.64      883.82     23.65 o 
   6  12   0       81.75       82.90      8.22 o 
   7  12   0      412.47      441.93     16.67 o 
   8  12   0      116.43      129.49     10.72 o 
   9  12   0      169.09      245.84     23.00 o 
  10  12   0      814.92      934.61     35.89 o 
  11  12   0      167.11      190.89     15.34 o 
  12  12   0       36.59       46.86     11.90 o 
  13  12   0       14.33       45.69     12.49 o 
  14  12   0       72.57       91.22     20.17 o 
  15  12   0       28.23       16.78     18.56 o 
  16  12   0        3.09       -5.15     19.01 o 
  17  12   0       20.72       15.08     34.63 o 
  18  12   0        1.65      -16.96     33.92 o 
  19  12   0        1.71       -2.83     38.16 o 
  20  12   0       10.49       45.23     42.40 o 
   1  13   0      563.97      537.84     18.83 o 
   2  13   0      791.86      747.33     22.69 o 
   3  13   0      556.94      582.90     19.69 o 
   4  13   0       92.62       75.60      8.37 o 
   5  13   0      464.84      480.49     17.83 o 
   6  13   0       16.07       14.84      6.85 o 
   7  13   0      794.52      817.58     28.16 o 
   8  13   0     1319.30     1244.86     44.05 o 
   9  13   0      878.00      816.54     32.69 o 
  10  13   0       59.33       82.45     12.72 o 
  11  13   0      119.94      136.18     14.26 o 
  12  13   0       17.87       41.41     17.95 o 
  13  13   0       36.03       27.37     11.13 o 
  14  13   0       45.57       27.49     15.84 o 
  15  13   0       22.48       -5.65     18.29 o 
  16  13   0       15.21      -16.03     18.67 o 
  17  13   0       17.63       -4.24     32.51 o 
  18  13   0       35.56       73.49     39.57 o 
  19  13   0       10.94        9.89     38.16 o 
  20  13   0        2.64       18.37     40.99 o 
   0  14   0        8.15       -8.90      8.90 o 
   1  14   0      101.80      106.09      8.89 o 
   2  14   0       97.21      127.48      8.52 o 
   3  14   0      467.58      440.81     15.33 o 
   4  14   0       23.58        6.53      7.69 o 
   5  14   0        2.10       -7.27      7.27 o 
   6  14   0      650.45      630.38     26.83 o 
   7  14   0        1.30        4.34      9.92 o 
   8  14   0       64.74       73.46     12.75 o 
   9  14   0       25.54       35.01     11.83 o 
  10  14   0      227.80      256.62     17.67 o 
  11  14   0      297.63      256.23     17.88 o 
  12  14   0       99.92      128.94     14.61 o 
  13  14   0       66.51       51.34     12.75 o 
  14  14   0        8.53       18.93     18.67 o 
  15  14   0       22.13       13.27     20.03 o 
  16  14   0        0.02        2.62     20.35 o 
  17  14   0        2.83        8.48     35.33 o 
  18  14   0        2.28       15.55     36.75 o 
  19  14   0        0.44       22.61     40.99 o 
   1  15   0      267.55      262.82     16.22 o 
   2  15   0      172.14      156.70     10.76 o 
   3  15   0      419.81      407.23     20.37 o 
   4  15   0     1477.34     1460.54     49.59 o 
   5  15   0       69.59       52.91     10.57 o 
   6  15   0      347.86      364.44     20.37 o 
   7  15   0      345.19      351.06     20.06 o 
   8  15   0      712.09      605.55     27.40 o 
   9  15   0       71.57       77.49     12.69 o 
  10  15   0       22.25       21.48     13.26 o 
  11  15   0       17.68       47.49     11.94 o 
  12  15   0      118.03      114.06     14.51 o 
  13  15   0      272.85      298.72     21.76 o 
  14  15   0       30.26       35.06     20.70 o 
  15  15   0       12.41        6.29     19.69 o 
  16  15   0        2.61        7.07     32.51 o 
  17  15   0        0.47       67.84     40.99 o 
  18  15   0       24.49       69.25     42.40 o 
   0  16   0      498.52      424.50     30.53 o 
   1  16   0       50.11       16.85     10.06 o 
   2  16   0      253.89      301.62     17.77 o 
   3  16   0        9.04        8.93     12.11 o 
   4  16   0       33.00        6.50      9.84 o 
   5  16   0     1360.24     1380.50     48.31 o 
   6  16   0       18.29       40.09     11.46 o 
   7  16   0        0.16      -10.22     10.22 o 
   8  16   0      430.66      409.65     22.50 o 
   9  16   0      429.34      431.91     23.82 o 
  10  16   0      248.19      267.51     18.59 o 
  11  16   0        0.20      -10.39     10.39 o 
  12  16   0       16.50       26.88     13.67 o 
  13  16   0        0.49       -0.54     19.32 o 
  14  16   0       22.67       31.83     22.73 o 
  15  16   0       40.36       43.06     23.34 o 
  16  16   0       24.68       12.72     35.33 o 
  17  16   0        1.40       38.16     39.57 o 
  18  16   0       23.39       50.88     43.81 o 
   1  17   0       20.50       13.22      9.80 o 
   2  17   0       70.55       59.34     11.66 o 
   3  17   0      284.93      269.37     17.30 o 
   4  17   0       29.12       31.59     10.80 o 
   5  17   0       40.16       37.41     11.35 o 
   6  17   0       39.55       22.57     14.90 o 
   7  17   0       15.16       23.72     11.26 o 
   8  17   0       62.05       58.92     14.69 o 
   9  17   0       87.72       96.48     13.87 o 
  10  17   0       38.15       40.96     12.46 o 
  11  17   0       98.04      121.82     15.93 o 
  12  17   0        8.60      -11.85     11.85 o 
  13  17   0       70.23       60.65     23.09 o 
  14  17   0        1.27       -4.37     20.70 o 
  15  17   0        9.27       50.88     38.16 o 
  16  17   0        0.97        2.83     35.33 o 
  17  17   0        9.21       18.37     36.75 o 
   0  18   0      356.54      421.16     55.12 o 
   1  18   0      371.40      422.03     29.11 o 
   2  18   0        3.38       -1.96     10.05 o 
   3  18   0      253.47      288.92     18.78 o 
   4  18   0        3.25      -10.17     10.17 o 
   5  18   0       52.05       58.25     15.10 o 
   6  18   0        8.89       -9.92      9.92 o 
   7  18   0       23.93       -0.62     10.68 o 
   8  18   0       47.58       16.63     11.51 o 
   9  18   0        9.98       -4.96     11.41 o 
  10  18   0       91.29       95.31     18.36 o 
  11  18   0       19.40       18.38     13.63 o 
  12  18   0        0.64        2.50     19.47 o 
  13  18   0        0.25        4.78     20.92 o 
  14  18   0       97.71       80.56     38.16 o 
  15  18   0       31.11       57.95     36.75 o 
  16  18   0        5.22       -5.65     35.33 o 
   1  19   0       99.36      124.39     22.98 o 
   2  19   0       27.15       14.30     12.91 o 
   3  19   0        0.70      -11.17     12.49 o 
   4  19   0       33.13       20.78     11.40 o 
   5  19   0        0.27      -10.22     10.22 o 
   6  19   0        0.33      -10.16     10.16 o 
   7  19   0        0.09       -0.91     11.04 o 
   8  19   0       45.07       37.94     13.06 o 
   9  19   0        0.15      -11.30     11.30 o 
  10  19   0        0.58      -12.95     12.95 o 
  11  19   0        8.03       17.70     19.91 o 
  12  19   0        0.73       14.67     20.92 o 
  13  19   0       65.18       73.95     50.17 o 
  14  19   0       42.23       80.56     38.16 o 
  15  19   0        1.79       26.85     35.33 o 
   0  20   0       72.00       51.99     17.52 o 
   1  20   0       15.95       31.45     13.96 o 
   2  20   0       67.01       78.41     15.88 o 
   3  20   0       24.52       28.31     13.74 o 
   4  20   0        0.17       -7.03     12.65 o 
   5  20   0        5.18       -1.57     11.21 o 
   6  20   0        2.41      -11.47     11.47 o 
   7  20   0       27.80       24.77     12.84 o 
   8  20   0        0.09        1.74     12.13 o 
   9  20   0       15.73       11.86     13.88 o 
  10  20   0       19.97       20.59     20.92 o 
  11  20   0       91.59      110.24     25.93 o 
  12  20   0        0.05       15.81     21.33 o 
  13  20   0       27.13       29.68     32.51 o 
  14  20   0        9.67       19.79     33.92 o 
   1  21   0       24.11       19.79     15.30 o 
   2  21   0       12.68       18.69     14.47 o 
   3  21   0       38.60       43.72     15.99 o 
   4  21   0       20.65      -12.72     13.03 o 
   5  21   0        6.50        8.49     28.31 o 
   6  21   0        2.35       -3.41     14.19 o 
   7  21   0       36.73       39.09     15.30 o 
   8  21   0       99.52       98.78     17.64 o 
   9  21   0       32.32       28.27     21.99 o 
  10  21   0       28.08        7.33     21.47 o 
  11  21   0        1.20        1.41     28.27 o 
  12  21   0        0.20      -14.13     29.68 o 
  13  21   0        4.91       -4.24     32.51 o 
   0  22   0       35.59       32.29     36.04 o 
   1  22   0       59.55       44.89     13.22 o 
   2  22   0        0.46       -9.32     11.30 o 
   3  22   0        4.22      -13.35     14.44 o 
   4  22   0       52.92       59.63     21.25 o 
   5  22   0       52.34       39.13     16.88 o 
   6  22   0        2.20       -5.30     31.80 o 
   7  22   0       36.66       53.71     35.33 o 
   8  22   0        5.01      -18.37     28.27 o 
   9  22   0        2.48       19.79     22.47 o 
  10  22   0       15.24      -12.72     31.09 o 
  11  22   0        0.05       22.61     32.51 o 
   1  23   0        6.75      -11.66     11.66 o 
   2  23   0       13.93      -12.31     12.31 o 
   3  23   0        6.56      -12.05     12.05 o 
   4  23   0        5.75      -16.90     16.90 o 
   5  23   0        0.08       -1.41     32.51 o 
   6  23   0        0.60        0.00     31.09 o 
   7  23   0       30.80       55.12     36.75 o 
   1  24   0       23.43       36.75     24.03 o 
   2  24   0       50.66       73.49     38.16 o 
 -23   1   1        1.36       20.54     29.93 o 
 -22   1   1        0.14      -17.83     25.75 o 
 -21   1   1        1.14       -1.41     25.98 o 
 -20   1   1       21.36       14.25     24.92 o 
 -19   1   1       10.34      -14.13     23.98 o 
 -18   1   1        0.04      -35.33     35.33 o 
 -17   1   1       63.54       54.40     24.47 o 
 -16   1   1       85.09       75.96     12.34 o 
 -15   1   1       15.98        5.36      8.63 o 
 -14   1   1        0.00       -3.85      6.46 o 
 -13   1   1       11.36       22.90      6.73 o 
 -12   1   1        1.24       -5.30      5.30 o 
 -11   1   1       16.04        4.59      5.16 o 
 -10   1   1       15.05       21.25      4.34 o 
  -9   1   1        1.26        7.20      3.87 o 
  -8   1   1      805.44      721.17     17.40 o 
  -7   1   1      548.09      519.99     16.23 o 
  -6   1   1      455.44      428.71     10.70 o 
  -5   1   1     3127.75     2949.88     60.53 o 
  -4   1   1      800.93      806.37     17.51 o 
  -3   1   1     4156.59     3684.93     74.69 o 
  -2   1   1      267.41      254.03      5.77 o 
  -1   1   1     1845.23     2104.02     72.92 o 
   0   1   1       53.07       63.86      3.48 o 
   1   1   1      162.39      283.10      7.10 o 
   2   1   1     9237.18     9660.63    394.24 o 
   3   1   1     1610.01     1590.45     32.69 o 
   4   1   1      282.07      232.89      7.15 o 
   5   1   1      124.47      115.83      6.53 o 
   6   1   1       49.89       58.90      3.82 o 
   7   1   1        8.52       -1.27      2.97 o 
   8   1   1     1295.94     1275.51     33.15 o 
   9   1   1      699.63      662.40     19.78 o 
  10   1   1      700.58      766.46     24.98 o 
  11   1   1      931.35      899.51     26.39 o 
  12   1   1      697.03      748.36     23.44 o 
  13   1   1       14.24       -3.98      6.65 o 
  14   1   1        9.95        7.82      9.21 o 
  15   1   1      381.57      425.21     22.33 o 
  16   1   1       49.81       35.80     12.20 o 
  17   1   1        0.82        3.14     11.81 o 
  18   1   1       30.58       29.36     13.16 o 
  19   1   1       32.01       30.99     16.52 o 
  20   1   1        0.07      -15.84     21.47 o 
  21   1   1        0.43       -8.48     21.99 o 
  22   1   1        8.37       21.01     25.47 o 
  23   1   1        6.10       42.40     42.40 o 
 -23   2   1        0.29        9.51     27.56 o 
 -22   2   1       22.17       51.71     37.45 o 
 -21   2   1        4.07        8.29     26.47 o 
 -20   2   1       39.45       54.57     26.76 o 
 -19   2   1       39.18       14.16     24.35 o 
 -18   2   1       87.34       95.87     27.36 o 
 -17   2   1      192.49      207.22     28.47 o 
 -16   2   1      325.72      344.96     16.37 o 
 -15   2   1      108.28       99.14     10.23 o 
 -14   2   1       11.52        0.74      6.47 o 
 -13   2   1       85.14       83.29      8.66 o 
 -12   2   1      425.78      418.97     14.58 o 
 -11   2   1     1508.53     1665.21     39.96 o 
 -10   2   1      136.63      116.22      6.86 o 
  -9   2   1        6.50       -0.51      3.90 o 
  -8   2   1      340.87      398.82     12.27 o 
  -7   2   1    15732.53    15101.46    326.61 o 
  -6   2   1     5588.10     5170.03    113.00 o 
  -5   2   1      144.28      211.02      7.09 o 
  -4   2   1        0.18       -1.49      3.91 o 
  -3   2   1     1746.69     1699.31     37.66 o 
  -2   2   1       36.96       43.49      2.62 o 
  -1   2   1    14501.83    14890.03    380.12 o 
   0   2   1    30385.56    33708.83    784.71 o 
   1   2   1    14325.12    15535.26    432.37 o 
   2   2   1      855.95      897.84     20.54 o 
   3   2   1     1448.72     1372.96     33.03 o 
   4   2   1     3477.44     3687.89     80.60 o 
   5   2   1     6626.99     5994.12    141.04 o 
   6   2   1      624.26      619.14     16.56 o 
   7   2   1        0.25       -0.81      3.33 o 
   8   2   1     2078.59     2095.98     47.85 o 
   9   2   1       15.21       37.20      4.59 o 
  10   2   1     1841.40     2002.48     46.70 o 
  11   2   1       26.84       27.02      8.48 o 
  12   2   1      521.58      492.74     18.07 o 
  13   2   1      583.75      564.57     20.18 o 
  14   2   1        1.93       -7.70      8.05 o 
  15   2   1      158.33      169.19     15.10 o 
  16   2   1        0.26       -8.27     11.36 o 
  17   2   1       80.73       90.97     14.24 o 
  18   2   1       38.91       34.80     14.74 o 
  19   2   1        0.01        1.78     15.58 o 
  20   2   1        2.04      -21.99     21.99 o 
  21   2   1        2.39       30.98     24.92 o 
  22   2   1       31.29       25.44     38.16 o 
  23   2   1        0.34       -4.24     36.75 o 
 -23   3   1        1.60        5.65     39.57 o 
 -22   3   1       25.25       74.91     42.40 o 
 -21   3   1       98.01       76.66     28.93 o 
 -20   3   1        1.28      -10.38     22.92 o 
 -19   3   1       24.24       12.38     24.74 o 
 -18   3   1       48.36       73.72     32.51 o 
 -17   3   1        0.19       19.33     13.92 o 
 -16   3   1        0.94       -9.48      9.48 o 
 -15   3   1       18.92        1.70      7.17 o 
 -14   3   1      256.36      266.32     12.33 o 
 -13   3   1      136.23      145.42      9.53 o 
 -12   3   1      139.56      128.59      8.71 o 
 -11   3   1     1285.67     1320.69     32.91 o 
 -10   3   1        1.64       -2.42      4.06 o 
  -9   3   1      352.54      331.86     11.11 o 
  -8   3   1      221.33      326.96     10.75 o 
  -7   3   1       98.08       67.77      6.84 o 
  -6   3   1     1848.70     1803.93     40.99 o 
  -5   3   1    12114.07    11375.40    265.86 o 
  -4   3   1     5407.45     4862.12     99.61 o 
  -3   3   1    60740.72    58107.39   1352.71 o 
  -2   3   1      893.94      784.42     19.61 o 
  -1   3   1    10750.50    11178.54    287.58 o 
   0   3   1      468.84      532.63     13.65 o 
   1   3   1     2010.62     2080.28     49.19 o 
   2   3   1     5942.37     5793.58    147.66 o 
   3   3   1     7301.82     7120.19    165.77 o 
   4   3   1     2234.46     2170.40     52.68 o 
   5   3   1     1750.58     1570.11     38.91 o 
   6   3   1     2354.29     2235.34     49.99 o 
   7   3   1     6364.64     6409.76    139.99 o 
   8   3   1     2559.86     2658.96     59.97 o 
   9   3   1       85.50      135.34      6.83 o 
  10   3   1      906.97      809.23     23.18 o 
  11   3   1     2026.94     1980.57     46.68 o 
  12   3   1       13.49       14.24      5.86 o 
  13   3   1      618.37      624.36     21.28 o 
  14   3   1       58.60       88.45     10.66 o 
  15   3   1      490.47      516.47     24.86 o 
  16   3   1      413.03      402.66     22.26 o 
  17   3   1       19.13       41.83     13.07 o 
  18   3   1        0.05        9.02     12.73 o 
  19   3   1        0.39      -14.89     14.89 o 
  20   3   1       11.35      -24.73     24.73 o 
  21   3   1        6.79       33.92     39.57 o 
  22   3   1        7.82       12.72     38.16 o 
  23   3   1        0.15      -26.85     36.75 o 
 -23   4   1        0.09        1.41     39.57 o 
 -22   4   1       66.20      145.57     48.05 o 
 -21   4   1       12.27       25.44     39.57 o 
 -20   4   1       68.12      100.34     28.36 o 
 -19   4   1       54.98       38.61     24.92 o 
 -18   4   1      104.18      143.20     34.63 o 
 -17   4   1        0.07       -3.87     12.91 o 
 -16   4   1      119.24      126.33     12.48 o 
 -15   4   1       21.21       14.77      8.24 o 
 -14   4   1       27.12       45.36      7.60 o 
 -13   4   1      884.72      839.61     23.86 o 
 -12   4   1     1324.47     1278.24     32.45 o 
 -11   4   1       10.70        3.37      5.14 o 
 -10   4   1      223.58      196.50      8.68 o 
  -9   4   1      138.02      142.89      7.08 o 
  -8   4   1      284.03      256.09      9.57 o 
  -7   4   1     7744.24     6987.33    152.66 o 
  -6   4   1    26949.54    25479.58    594.20 o 
  -5   4   1      216.88      203.52      7.67 o 
  -4   4   1     1523.98     1453.08     30.99 o 
  -3   4   1     3081.81     2870.28     63.14 o 
  -2   4   1     4250.58     4469.41    105.84 o 
  -1   4   1      598.42      632.55     18.22 o 
   0   4   1        1.22       -1.06      3.47 o 
   1   4   1     3810.46     4192.23    109.05 o 
   2   4   1    39476.39    38715.48    985.17 o 
   3   4   1       74.40       42.30      3.93 o 
   4   4   1    21595.94    21804.06    510.87 o 
   5   4   1    10570.74     9751.14    230.02 o 
   6   4   1       57.48       56.24      5.60 o 
   7   4   1      792.73      846.94     23.22 o 
   8   4   1     2127.28     2133.79     58.36 o 
   9   4   1      689.61      598.82     16.53 o 
  10   4   1     2207.88     2307.30     53.25 o 
  11   4   1       13.74       10.53      8.21 o 
  12   4   1      618.04      630.55     18.88 o 
  13   4   1      420.69      430.67     16.51 o 
  14   4   1       39.49       17.55      7.63 o 
  15   4   1      170.46      166.82     21.23 o 
  16   4   1      197.33      189.26     16.32 o 
  17   4   1      453.50      497.91     25.71 o 
  18   4   1      355.94      406.40     28.35 o 
  19   4   1       20.75       22.79     19.32 o 
  20   4   1       35.01       48.46     21.68 o 
  21   4   1      108.63      118.72     43.81 o 
  22   4   1        6.17       11.31     39.57 o 
 -22   5   1       33.26       72.08     43.81 o 
 -21   5   1        9.44       -8.48     38.16 o 
 -20   5   1       17.31       18.37     36.75 o 
 -19   5   1        1.84       25.27     24.35 o 
 -18   5   1       13.41      -10.78     34.63 o 
 -17   5   1        0.01      -16.99     16.99 o 
 -16   5   1       50.08       43.89     10.36 o 
 -15   5   1      300.84      282.86     16.07 o 
 -14   5   1      658.56      652.67     20.56 o 
 -13   5   1      161.28      145.53      9.40 o 
 -12   5   1       72.38       60.12      7.15 o 
 -11   5   1      202.46      216.92     10.92 o 
 -10   5   1       84.06       81.18      6.42 o 
  -9   5   1        0.36       -5.49      5.49 o 
  -8   5   1      209.42      119.11      6.49 o 
  -7   5   1       31.69        4.73      4.83 o 
  -6   5   1       10.82       26.48      4.36 o 
  -5   5   1     5784.43     5417.40    111.34 o 
  -4   5   1     1678.59     1493.81     32.00 o 
  -3   5   1     1610.76     1627.91     36.89 o 
  -2   5   1     3379.69     3413.37     81.71 o 
  -1   5   1     2284.20     2205.06     53.36 o 
   0   5   1     4116.38     4188.63     99.78 o 
   1   5   1    22703.37    23781.57    510.40 o 
   2   5   1       77.29       76.31      4.22 o 
   3   5   1       20.76       25.35      5.69 o 
   4   5   1      446.94      546.10     15.51 o 
   5   5   1      264.93      341.60     11.30 o 
   6   5   1       59.32       98.93      9.48 o 
   7   5   1     2228.49     2231.66     55.36 o 
   8   5   1     1470.32     1495.49     38.63 o 
   9   5   1      407.17      316.48     13.58 o 
  10   5   1      181.57      129.07      8.67 o 
  11   5   1     1227.31     1162.05     29.56 o 
  12   5   1      102.51       92.61      7.79 o 
  13   5   1      183.96      220.92     11.68 o 
  14   5   1       26.26        0.50      7.11 o 
  15   5   1        2.97       -9.69      9.69 o 
  16   5   1       12.94       10.30     11.02 o 
  17   5   1        1.57       -1.59     11.69 o 
  18   5   1       83.72      143.26     24.04 o 
  19   5   1       10.58        9.71     18.56 o 
  20   5   1       10.31        7.00     19.87 o 
  21   5   1        0.07       80.56     40.99 o 
  22   5   1       54.88       62.19     40.99 o 
 -22   6   1       38.29       86.21     45.23 o 
 -21   6   1        0.26        1.41     38.16 o 
 -20   6   1        2.75        9.89     36.75 o 
 -19   6   1       29.41       94.69     40.99 o 
 -18   6   1       26.11       35.33     36.75 o 
 -17   6   1        6.89       16.16     13.06 o 
 -16   6   1      119.24      123.53     12.57 o 
 -15   6   1      214.63      197.75     13.97 o 
 -14   6   1        0.38       -7.30     10.64 o 
 -13   6   1      256.53      237.73     11.65 o 
 -12   6   1     1910.94     1947.49     46.89 o 
 -11   6   1        8.45        9.28      5.58 o 
 -10   6   1       13.42       12.61      4.74 o 
  -9   6   1      159.57      135.88      7.27 o 
  -8   6   1       89.36       95.09      6.12 o 
  -7   6   1     7590.36     6861.80    150.44 o 
  -6   6   1    10510.37    10210.64    221.84 o 
  -5   6   1       41.78       42.69      3.77 o 
  -4   6   1     5098.10     4901.83    107.67 o 
  -3   6   1      572.58      544.46     15.73 o 
  -2   6   1    10259.14    10801.80    254.36 o 
  -1   6   1       30.37       25.91      9.11 o 
   0   6   1     1788.44     1787.44     49.35 o 
   1   6   1     3000.56     3280.54     72.36 o 
   2   6   1     5044.78     5218.31    122.53 o 
   3   6   1     6494.65     6991.96    163.57 o 
   4   6   1    11051.02    10901.44    254.00 o 
   5   6   1     5217.12     5262.55    115.52 o 
   6   6   1      955.58      916.75     22.71 o 
   7   6   1      935.47     1039.39     25.35 o 
   8   6   1     6620.66     6324.65    138.92 o 
   9   6   1       42.99       20.35      4.40 o 
  10   6   1      586.38      597.81     20.87 o 
  11   6   1       10.51        3.37      4.67 o 
  12   6   1      200.95      208.47     10.86 o 
  13   6   1      123.24      136.38      9.89 o 
  14   6   1       56.25       59.24      9.51 o 
  15   6   1      135.85      139.54     14.68 o 
  16   6   1       42.05       31.63     13.85 o 
  17   6   1      140.24      151.07     24.10 o 
  18   6   1      208.42      218.03     28.15 o 
  19   6   1       29.73       28.97     21.38 o 
  20   6   1       12.84        1.06     23.32 o 
  21   6   1       39.98       38.16     40.99 o 
  22   6   1       16.68       79.15     43.81 o 
 -22   7   1       12.51       77.73     45.23 o 
 -21   7   1       26.81       77.73     42.40 o 
 -20   7   1       36.96       69.25     40.99 o 
 -19   7   1        1.84        0.00     32.51 o 
 -18   7   1       88.25      172.42     43.81 o 
 -17   7   1       30.87       42.62     16.30 o 
 -16   7   1       25.10       15.61      9.41 o 
 -15   7   1      373.33      363.15     18.17 o 
 -14   7   1      267.35      245.83     14.86 o 
 -13   7   1       25.77        6.16      7.72 o 
 -12   7   1      192.98      188.80     10.22 o 
 -11   7   1       20.01       19.45      5.92 o 
 -10   7   1       68.13       43.68      5.90 o 
  -9   7   1       22.48       31.33      5.20 o 
  -8   7   1     3388.49     3204.17     72.47 o 
  -7   7   1      316.39      272.97     10.06 o 
  -6   7   1       15.15       -1.10      8.74 o 
  -5   7   1     8205.80     7830.69    160.16 o 
  -4   7   1      252.79      269.63      9.14 o 
  -3   7   1     1358.40     1349.54     34.60 o 
  -2   7   1     4099.80     4034.93     96.91 o 
  -1   7   1     2043.45     2023.52     50.09 o 
   0   7   1     6063.40     6063.97    144.11 o 
   1   7   1    21391.65    22468.42    484.56 o 
   2   7   1      730.63      938.53     49.05 o 
   3   7   1      776.95      805.36     29.28 o 
   4   7   1     6361.60     6406.12    150.58 o 
   5   7   1      527.24      548.73     16.48 o 
   6   7   1      176.49      124.94      6.32 o 
   7   7   1      179.99      151.60      7.20 o 
   8   7   1      105.48      137.84      8.28 o 
   9   7   1       18.44       10.52      5.47 o 
  10   7   1        2.53       -4.13      4.13 o 
  11   7   1     1179.06     1056.51     33.57 o 
  12   7   1      782.05      744.23     22.97 o 
  13   7   1       30.98       10.38      7.59 o 
  14   7   1        4.09       -8.61      8.61 o 
  15   7   1       22.96       11.15     12.54 o 
  16   7   1       27.99       17.67     14.22 o 
  17   7   1      112.41      132.36     24.10 o 
  18   7   1       43.12       50.60     20.32 o 
  19   7   1       22.67       16.63     26.15 o 
  20   7   1        0.02       28.63     22.40 o 
  21   7   1        4.83      -14.13     36.75 o 
  22   7   1        5.73       21.20     40.99 o 
 -22   8   1        4.91       15.55     40.99 o 
 -21   8   1        0.20       28.27     40.99 o 
 -20   8   1       18.94       59.36     40.99 o 
 -19   8   1       31.94       -5.65     35.33 o 
 -18   8   1       37.46       25.44     35.33 o 
 -17   8   1       59.81       50.99     34.63 o 
 -16   8   1       30.72       34.41     14.69 o 
 -15   8   1        0.06       -0.35     10.81 o 
 -14   8   1       10.22       -2.47     14.03 o 
 -13   8   1     1523.28     1446.36     40.15 o 
 -12   8   1       37.64       44.39      7.23 o 
 -11   8   1      158.33      160.19      9.25 o 
 -10   8   1       14.75       -2.60      5.43 o 
  -9   8   1        0.13       -4.93      4.93 o 
  -8   8   1        2.45       -4.55      4.55 o 
  -7   8   1       53.89       23.45     11.09 o 
  -6   8   1     3257.79     2894.18     61.34 o 
  -5   8   1     2148.12     2371.83     50.79 o 
  -4   8   1       77.96       85.48      8.12 o 
  -3   8   1     1259.63     1281.27     33.54 o 
  -2   8   1      102.17      103.34      8.03 o 
  -1   8   1     1543.71     1825.76     45.96 o 
   0   8   1     4260.17     4464.19    107.20 o 
   1   8   1        2.07       -4.14      4.14 o 
   2   8   1      675.40      806.08     20.33 o 
   3   8   1      104.08      107.44      6.64 o 
   4   8   1      219.53      173.84     13.17 o 
   5   8   1       86.38      127.04     21.89 o 
   6   8   1        3.36       -5.26      5.26 o 
   7   8   1      743.70      752.86     21.82 o 
   8   8   1     1676.51     1532.35     36.57 o 
   9   8   1        0.74       -4.34      4.34 o 
  10   8   1      128.14      129.46      7.76 o 
  11   8   1        0.55        2.16      5.06 o 
  12   8   1       39.54       27.58     12.22 o 
  13   8   1       63.10       59.26     10.45 o 
  14   8   1      601.54      602.12     26.10 o 
  15   8   1       23.56        1.63     12.73 o 
  16   8   1      143.32      160.67     24.10 o 
  17   8   1       19.54       28.62     19.32 o 
  18   8   1       50.23       54.58     21.68 o 
  19   8   1       34.44        3.63     20.35 o 
  20   8   1        0.01      -16.96     21.20 o 
  21   8   1        0.16       19.79     40.99 o 
  22   8   1       18.50       89.04     48.05 o 
 -21   9   1       10.40       31.09     42.40 o 
 -20   9   1      102.37      144.16     46.64 o 
 -19   9   1       13.21      -24.03     32.51 o 
 -18   9   1        6.36       59.36     36.75 o 
 -17   9   1        3.34      -14.84     14.84 o 
 -16   9   1       56.19       45.56     12.49 o 
 -15   9   1       70.24       80.97     12.32 o 
 -14   9   1      603.20      609.36     27.16 o 
 -13   9   1      253.63      310.02     18.95 o 
 -12   9   1      320.17      348.66     15.39 o 
 -11   9   1      298.10      292.23     12.82 o 
 -10   9   1       36.95       41.17      6.69 o 
  -9   9   1      100.55       92.99      9.54 o 
  -8   9   1      154.43      200.95      9.20 o 
  -7   9   1     1501.88     1394.19     34.06 o 
  -6   9   1     2819.17     2859.45     60.89 o 
  -5   9   1      985.82      901.11     23.20 o 
  -4   9   1      348.76      384.61     25.91 o 
  -3   9   1    19830.94    20632.94    485.05 o 
  -2   9   1      111.00      112.15     13.24 o 
  -1   9   1     1089.63     1069.80     31.51 o 
   0   9   1     1143.40     1084.91     42.95 o 
   1   9   1    12739.68    13377.36    290.41 o 
   2   9   1     3393.97     3169.63     71.13 o 
   3   9   1     3171.39     3396.62     76.09 o 
   4   9   1     6711.32     6952.89    163.65 o 
   5   9   1      804.90      805.64     23.10 o 
   6   9   1      805.54      791.03     22.73 o 
   7   9   1       65.92       68.03      5.72 o 
   8   9   1      326.08      310.18     11.24 o 
   9   9   1        1.49       -4.86      4.94 o 
  10   9   1      748.99      680.74     24.17 o 
  11   9   1      534.52      490.05     24.35 o 
  12   9   1     2175.18     2020.93     76.05 o 
  13   9   1     1166.07     1183.56     37.66 o 
  14   9   1       10.15        1.41     13.09 o 
  15   9   1       28.27        7.63     16.46 o 
  16   9   1       22.85       42.99     20.03 o 
  17   9   1      281.90      260.38     30.55 o 
  18   9   1        6.19       -2.41     19.61 o 
  19   9   1       16.36       31.71     21.96 o 
  20   9   1       11.76       14.13     38.16 o 
  21   9   1        0.96       -2.83     38.16 o 
 -21  10   1        4.52      -21.20     39.57 o 
 -20  10   1        0.52        9.89     38.16 o 
 -19  10   1       12.01       -1.41     35.33 o 
 -18  10   1        0.01       -5.65     32.51 o 
 -17  10   1        0.01        1.41     32.51 o 
 -16  10   1       62.30       37.74     14.08 o 
 -15  10   1        3.60        5.18     10.84 o 
 -14  10   1      136.75      162.37     19.54 o 
 -13  10   1      585.34      610.94     27.53 o 
 -12  10   1      444.72      474.49     52.88 o 
 -11  10   1      870.81      838.47     29.05 o 
 -10  10   1      249.10      226.68     10.83 o 
  -9  10   1      163.54      166.31     11.35 o 
  -8  10   1        0.06       -5.24      5.24 o 
  -7  10   1      151.75      170.10     10.27 o 
  -6  10   1       96.23      121.91      6.54 o 
  -5  10   1       12.43       16.43      6.40 o 
  -4  10   1      734.42      696.06     19.10 o 
  -3  10   1      132.91      177.27     20.81 o 
  -2  10   1     1328.37     1389.06     40.55 o 
  -1  10   1     1946.84     1924.90     49.12 o 
   0  10   1       54.63       33.56     12.06 o 
   1  10   1      150.34      155.98      8.00 o 
   2  10   1       96.24      130.11      6.87 o 
   3  10   1      307.20      323.03     11.75 o 
   4  10   1       33.93       34.92      5.85 o 
   5  10   1     1943.98     1975.79     50.09 o 
   6  10   1      601.64      587.20     18.92 o 
   7  10   1      890.14      770.69     23.25 o 
   8  10   1      546.04      525.11     17.85 o 
   9  10   1      722.48      686.11     24.18 o 
  10  10   1      128.99      155.88     11.86 o 
  11  10   1      191.99      195.03     12.86 o 
  12  10   1      439.42      537.79     26.57 o 
  13  10   1       39.83       35.61      9.96 o 
  14  10   1      274.56      283.69     28.93 o 
  15  10   1        0.28        9.89     17.25 o 
  16  10   1       90.16      139.83     23.92 o 
  17  10   1       13.42       14.42     30.39 o 
  18  10   1       29.02       35.05     21.68 o 
  19  10   1        0.71        2.10     20.65 o 
  20  10   1       13.61       19.79     38.16 o 
  21  10   1       30.78      -18.37     39.57 o 
 -21  11   1       19.05      -31.09     40.99 o 
 -20  11   1        3.78      -11.31     40.99 o 
 -19  11   1       83.26       60.77     40.99 o 
 -18  11   1       26.90        7.07     33.92 o 
 -17  11   1        0.32       31.09     32.51 o 
 -16  11   1       77.34       86.78     15.63 o 
 -15  11   1      204.64      255.72     18.25 o 
 -14  11   1       27.67       48.51     11.83 o 
 -13  11   1      143.00      187.54     23.87 o 
 -12  11   1        4.73       65.01     18.37 o 
 -11  11   1      457.94      466.59     23.40 o 
 -10  11   1       14.87       32.74      9.07 o 
  -9  11   1        0.01        0.27      6.27 o 
  -8  11   1       25.39       32.70      7.29 o 
  -7  11   1      708.57      631.58     17.11 o 
  -6  11   1     1736.59     1702.36     38.19 o 
  -5  11   1      377.68      374.87     12.97 o 
  -4  11   1       33.63       18.97      8.16 o 
  -3  11   1     5721.67     5721.11    137.68 o 
  -2  11   1     2005.60     2105.88     53.52 o 
  -1  11   1      140.81      146.48     12.66 o 
   0  11   1     1029.91     1008.06     34.91 o 
   1  11   1     2489.64     2769.38     85.27 o 
   2  11   1     3330.18     3413.64     83.18 o 
   3  11   1      110.79       88.77     12.77 o 
   4  11   1      833.12      851.78     24.83 o 
   5  11   1      332.74      316.00     13.06 o 
   6  11   1       25.76       23.33      7.90 o 
   7  11   1       16.45        9.30      6.44 o 
   8  11   1      621.23      599.47     21.96 o 
   9  11   1       18.45       18.60      7.41 o 
  10  11   1       24.62       34.51     10.38 o 
  11  11   1      294.08      297.24     18.05 o 
  12  11   1      855.52      830.69     35.17 o 
  13  11   1      400.68      390.95     56.09 o 
  14  11   1       28.15       14.05     16.90 o 
  15  11   1        1.62       -5.15     16.64 o 
  16  11   1       20.20       37.76     20.35 o 
  17  11   1       67.60       62.98     22.40 o 
  18  11   1       35.67       57.24     23.43 o 
  19  11   1        0.92      -18.56     18.56 o 
  20  11   1       11.10       25.44     40.99 o 
 -20  12   1        0.49      -38.16     38.16 o 
 -19  12   1        3.03       70.67     42.40 o 
 -18  12   1        0.89       26.85     35.33 o 
 -17  12   1        2.50       12.72     33.92 o 
 -16  12   1        6.67        2.79     15.62 o 
 -15  12   1        6.87      -12.65     12.65 o 
 -14  12   1        2.26        4.68     14.89 o 
 -13  12   1       83.93      124.85     15.56 o 
 -12  12   1       11.61       28.82     11.13 o 
 -11  12   1     1462.58     1465.03     50.92 o 
 -10  12   1       32.69       60.30     11.77 o 
  -9  12   1      269.21      335.26     19.38 o 
  -8  12   1       36.12       41.27      8.57 o 
  -7  12   1     1375.80     1351.27     31.81 o 
  -6  12   1      349.01      396.24     12.85 o 
  -5  12   1      667.39      591.25     17.78 o 
  -4  12   1     1239.30     1138.34     29.22 o 
  -3  12   1      568.73      608.13     20.20 o 
  -2  12   1       75.55       89.44      7.99 o 
  -1  12   1      181.47      221.89     11.18 o 
   0  12   1       25.58       18.15     10.81 o 
   1  12   1     1132.17     1159.59     29.21 o 
   2  12   1       65.98       59.98      8.26 o 
   3  12   1        9.50       12.97      4.80 o 
   4  12   1     1105.73     1153.30     32.23 o 
   5  12   1      763.93      786.94     24.10 o 
   6  12   1       34.31       48.42     10.21 o 
   7  12   1      195.28      209.85     12.51 o 
   8  12   1       70.17       83.56      9.23 o 
   9  12   1      258.49      277.56     14.95 o 
  10  12   1     1004.83      949.73     31.83 o 
  11  12   1       11.96        9.16      9.03 o 
  12  12   1     1260.03     1263.88     56.00 o 
  13  12   1      166.42      207.83     26.36 o 
  14  12   1      137.31      148.34     28.27 o 
  15  12   1        7.66       -2.27     28.27 o 
  16  12   1        2.03       10.21     19.32 o 
  17  12   1       85.70       56.19     22.47 o 
  18  12   1        0.53        4.33     21.68 o 
  19  12   1       82.23      119.75     28.52 o 
  20  12   1        2.37       29.68     42.40 o 
 -20  13   1        1.55       15.55     42.40 o 
 -19  13   1      142.47      291.14     57.95 o 
 -18  13   1       16.76       38.16     36.75 o 
 -17  13   1        6.54       25.44     35.33 o 
 -16  13   1        0.36       -5.24     14.89 o 
 -15  13   1       20.95       16.61     13.63 o 
 -14  13   1       81.02      100.60     14.51 o 
 -13  13   1      262.86      275.19     20.50 o 
 -12  13   1       16.56      -10.00     10.00 o 
 -11  13   1      201.54      198.20     16.12 o 
 -10  13   1      478.56      452.86     23.35 o 
  -9  13   1      456.82      388.51     20.98 o 
  -8  13   1     1361.41     1296.06     40.51 o 
  -7  13   1      229.82      241.31     14.09 o 
  -6  13   1       29.54       39.95      6.80 o 
  -5  13   1      685.19      716.54     22.44 o 
  -4  13   1     1133.10     1106.60     29.01 o 
  -3  13   1     1548.79     1425.11     39.17 o 
  -2  13   1      291.94      293.42     13.41 o 
  -1  13   1        1.81       -2.79      6.47 o 
   0  13   1      211.72      238.15     12.30 o 
   1  13   1      572.22      517.55     16.25 o 
   2  13   1      611.00      613.53     21.62 o 
   3  13   1      272.76      267.25     12.66 o 
   4  13   1       61.16       73.74      8.93 o 
   5  13   1      176.97      186.98     12.13 o 
   6  13   1      133.25      140.73     11.01 o 
   7  13   1        2.84       -2.02      7.35 o 
   8  13   1      413.14      451.74     19.53 o 
   9  13   1       97.57      109.06     15.99 o 
  10  13   1        7.32       18.72      9.39 o 
  11  13   1        1.42       11.88     10.63 o 
  12  13   1        3.17       17.11     10.11 o 
  13  13   1      804.98      890.67     63.60 o 
  14  13   1       32.86       52.46     20.32 o 
  15  13   1        6.12       -1.90     17.30 o 
  16  13   1       51.69       21.86     21.05 o 
  17  13   1       29.39        2.69     20.70 o 
  18  13   1       23.25      -10.46     22.34 o 
  19  13   1        7.61       32.85     24.74 o 
 -19  14   1        2.51       60.77     42.40 o 
 -18  14   1        1.42      -14.13     36.75 o 
 -17  14   1        6.86       36.75     36.75 o 
 -16  14   1       11.12        0.00     33.92 o 
 -15  14   1       16.55       -9.81     15.82 o 
 -14  14   1       21.84       10.59     12.34 o 
 -13  14   1        0.33       -2.48     11.07 o 
 -12  14   1      120.91      113.22     14.43 o 
 -11  14   1       20.70        0.51     10.01 o 
 -10  14   1        0.11       -9.15      9.15 o 
  -9  14   1       75.61       67.14     15.83 o 
  -8  14   1       24.84       25.83     10.56 o 
  -7  14   1       12.30       17.39     10.19 o 
  -6  14   1      365.20      382.48     17.81 o 
  -5  14   1      549.05      565.87     22.02 o 
  -4  14   1      435.54      437.72     16.34 o 
  -3  14   1      384.26      359.38     14.75 o 
  -2  14   1        8.24       -0.61      8.42 o 
  -1  14   1       53.55       47.31      8.50 o 
   0  14   1      259.03      280.86     13.75 o 
   1  14   1       35.18       19.48      6.43 o 
   2  14   1       30.54       20.47      6.53 o 
   3  14   1      752.78      732.41     25.75 o 
   4  14   1      169.66      195.24     12.45 o 
   5  14   1       26.82       22.87      8.36 o 
   6  14   1      195.18      210.28     13.30 o 
   7  14   1      352.16      326.62     16.81 o 
   8  14   1      151.77      189.41     13.90 o 
   9  14   1      173.82      189.74     15.51 o 
  10  14   1       43.00       47.10     11.22 o 
  11  14   1       65.90       76.63     12.46 o 
  12  14   1      341.81      424.22     35.94 o 
  13  14   1        3.86       16.58     17.99 o 
  14  14   1       35.32       46.30     22.61 o 
  15  14   1       67.05       63.14     21.33 o 
  16  14   1        0.70      -17.99     17.99 o 
  17  14   1        8.03       23.90     21.38 o 
  18  14   1        8.62      -22.34     22.34 o 
  19  14   1        0.66      -33.92     33.92 o 
 -18  15   1        9.44       -5.65     38.16 o 
 -17  15   1        1.32       42.40     38.16 o 
 -16  15   1       19.12        8.48     35.33 o 
 -15  15   1        3.74       10.08     18.37 o 
 -14  15   1      250.90      296.44     33.92 o 
 -13  15   1        6.14       -7.74     11.07 o 
 -12  15   1        1.24        6.99     11.60 o 
 -11  15   1       10.93       12.81     10.99 o 
 -10  15   1       38.46       36.46     11.40 o 
  -9  15   1       10.50        1.71     10.22 o 
  -8  15   1      833.58      841.33     33.98 o 
  -7  15   1      100.71       96.80     14.69 o 
  -6  15   1      247.83      216.07     15.78 o 
  -5  15   1        0.37      -10.61     10.61 o 
  -4  15   1       27.95       17.19      9.16 o 
  -3  15   1       20.30        4.04      6.72 o 
  -2  15   1       68.95       76.54     10.13 o 
  -1  15   1      527.92      490.94     20.61 o 
   0  15   1      104.34      108.85      9.32 o 
   1  15   1       41.61        4.61      8.20 o 
   2  15   1       74.37       73.08     10.06 o 
   3  15   1      177.30      204.90     13.35 o 
   4  15   1        2.78       -7.36      7.36 o 
   5  15   1       13.37        2.96      8.62 o 
   6  15   1       68.46       56.81     16.73 o 
   7  15   1      242.38      258.65     17.44 o 
   8  15   1      117.91      150.26     18.56 o 
   9  15   1      194.12      197.76     15.81 o 
  10  15   1        5.02        3.79     10.18 o 
  11  15   1      180.86      163.94     16.57 o 
  12  15   1        4.98        1.25     17.30 o 
  13  15   1       97.56      137.37     24.35 o 
  14  15   1       47.38       67.13     31.80 o 
  15  15   1       31.57       11.54     20.70 o 
  16  15   1        4.28      -16.92     19.01 o 
  17  15   1       23.38      -25.10     35.33 o 
  18  15   1        1.47      -20.08     21.38 o 
 -18  16   1        8.52        7.07     39.57 o 
 -17  16   1       14.63        7.07     36.75 o 
 -16  16   1       63.10       80.56     40.99 o 
 -15  16   1       39.53       36.75     35.33 o 
 -14  16   1        5.09       14.58     15.82 o 
 -13  16   1      133.14      179.68     19.94 o 
 -12  16   1        2.53        1.25     12.24 o 
 -11  16   1      331.63      323.01     20.92 o 
 -10  16   1       14.05        4.29     10.99 o 
  -9  16   1        0.18       -9.61     10.34 o 
  -8  16   1      173.21      195.58     16.39 o 
  -7  16   1      120.37      106.09     13.33 o 
  -6  16   1        0.97       -9.74      9.74 o 
  -5  16   1       42.20       24.19     10.52 o 
  -4  16   1      478.85      487.05     23.50 o 
  -3  16   1       47.30       32.64     11.42 o 
  -2  16   1      186.03      236.22     21.36 o 
  -1  16   1     1325.64     1249.32     44.96 o 
   0  16   1       89.55       58.99     10.97 o 
   1  16   1      657.51      647.71     27.22 o 
   2  16   1      116.93      120.42     15.38 o 
   3  16   1      243.40      246.09     16.54 o 
   4  16   1       47.98       46.58     11.37 o 
   5  16   1       28.52       33.81     13.06 o 
   6  16   1      372.27      334.71     19.45 o 
   7  16   1        1.06       -9.35     11.42 o 
   8  16   1       34.32       26.59     10.68 o 
   9  16   1        5.57       -9.25      9.95 o 
  10  16   1        5.29       -5.51     10.67 o 
  11  16   1        6.00       -6.81     16.29 o 
  12  16   1        0.89      -16.64     16.64 o 
  13  16   1       31.14       37.27     21.05 o 
  14  16   1        9.04      -13.21     19.32 o 
  15  16   1       41.84       32.66     22.07 o 
  16  16   1       13.50       -5.18     20.92 o 
  17  16   1        0.50       -7.16     22.34 o 
  18  16   1       85.97      122.96     45.23 o 
 -17  17   1        1.26        0.00     36.75 o 
 -16  17   1        3.73       35.33     38.16 o 
 -15  17   1        0.45      -14.13     33.92 o 
 -14  17   1       43.90       53.44     19.26 o 
 -13  17   1       89.20       85.97     17.88 o 
 -12  17   1       22.81       33.14     15.63 o 
 -11  17   1       29.31       36.02     12.98 o 
 -10  17   1       11.72       10.87     11.45 o 
  -9  17   1       23.38       19.61     11.70 o 
  -8  17   1      521.73      460.86     25.94 o 
  -7  17   1      116.37      147.28     16.52 o 
  -6  17   1       70.32       64.33     12.35 o 
  -5  17   1      265.32      231.30     16.82 o 
  -4  17   1      158.35      114.88     13.81 o 
  -3  17   1      490.84      521.12     24.49 o 
  -2  17   1      181.72      173.63     14.69 o 
  -1  17   1        2.79       -5.62     11.32 o 
   0  17   1      128.21      157.71     13.63 o 
   1  17   1      129.69      153.70     13.93 o 
   2  17   1      165.51      198.20     15.73 o 
   3  17   1      335.50      341.97     21.42 o 
   4  17   1      122.24       67.38     12.15 o 
   5  17   1      584.94      577.28     26.86 o 
   6  17   1       36.64       55.32     11.77 o 
   7  17   1       29.24       27.94     12.65 o 
   8  17   1      113.72       87.06     13.13 o 
   9  17   1      111.37      114.22     15.42 o 
  10  17   1        1.35       -5.86     16.64 o 
  11  17   1       72.24       89.23     21.99 o 
  12  17   1       31.72       39.15     19.91 o 
  13  17   1       22.14       11.65     20.32 o 
  14  17   1       82.57      116.12     25.93 o 
  15  17   1        7.52        1.38     21.05 o 
  16  17   1        0.07        4.98     22.73 o 
  17  17   1       14.63       10.42     23.43 o 
 -16  18   1       39.61       50.88     38.16 o 
 -15  18   1        8.04       -7.07     33.92 o 
 -14  18   1        3.30       18.37     35.33 o 
 -13  18   1      192.21      271.08     27.71 o 
 -12  18   1       45.90       37.73     17.10 o 
 -11  18   1      245.20      245.43     22.72 o 
 -10  18   1        9.34       -1.61     11.99 o 
  -9  18   1        1.79       -7.71     11.16 o 
  -8  18   1        0.54      -10.40     10.40 o 
  -7  18   1       22.37       10.09     11.45 o 
  -6  18   1        4.47        4.17     10.95 o 
  -5  18   1      177.66      187.16     15.78 o 
  -4  18   1        2.09       -4.39     10.40 o 
  -3  18   1       14.26        3.27     12.38 o 
  -2  18   1       54.79       62.43     14.57 o 
  -1  18   1      395.80      363.31     24.84 o 
   0  18   1      105.52      135.90     17.37 o 
   1  18   1      404.59      424.08     25.50 o 
   2  18   1       70.21       80.59     13.25 o 
   3  18   1        5.17      -10.00     10.00 o 
   4  18   1       70.39       71.81     12.31 o 
   5  18   1       88.87      118.80     26.34 o 
   6  18   1       42.56       22.88     11.35 o 
   7  18   1       94.61      113.88     14.49 o 
   8  18   1        0.63      -10.67     10.67 o 
   9  18   1        1.41        5.61     17.91 o 
  10  18   1        3.24        1.33     26.85 o 
  11  18   1        0.58       -2.24     17.91 o 
  12  18   1        9.10       -1.38     19.01 o 
  13  18   1       51.42       61.45     22.92 o 
  14  18   1        0.00       -3.63     20.92 o 
  15  18   1       13.34        5.03     22.07 o 
  16  18   1        0.91        2.18     22.73 o 
 -15  19   1        0.17      -33.92     33.92 o 
 -14  19   1        1.93       -7.07     32.51 o 
 -13  19   1       25.93       29.68     33.92 o 
 -12  19   1       30.47       35.66     17.37 o 
 -11  19   1        8.91        6.04     15.00 o 
 -10  19   1        1.88        1.22     14.28 o 
  -9  19   1       24.44       -7.06     11.78 o 
  -8  19   1        3.54       -9.07     11.10 o 
  -7  19   1        7.25       -1.17     10.88 o 
  -6  19   1       97.63      110.22     14.42 o 
  -5  19   1      214.75      239.97     18.28 o 
  -4  19   1       65.52       64.54     16.88 o 
  -3  19   1      621.71      645.15     33.94 o 
  -2  19   1      232.35      286.95     18.22 o 
  -1  19   1      119.94      153.38     18.49 o 
   0  19   1        4.09        7.55     13.17 o 
   1  19   1      184.78      246.28     21.17 o 
   2  19   1      118.34      162.18     24.57 o 
   3  19   1       14.85       12.51     11.08 o 
   4  19   1      217.67      233.60     17.87 o 
   5  19   1        0.04      -10.81     10.81 o 
   6  19   1       11.99        7.03     11.29 o 
   7  19   1       46.88       48.37     13.82 o 
   8  19   1       98.08      116.91     23.98 o 
   9  19   1       48.15       29.14     25.44 o 
  10  19   1        5.56       -2.12     18.99 o 
  11  19   1       14.08      -13.33     17.30 o 
  12  19   1       31.24        9.53     21.33 o 
  13  19   1       55.40       46.04     23.47 o 
  14  19   1        1.49        2.30     21.47 o 
  15  19   1        0.14       -9.54     23.32 o 
 -14  20   1        1.77      -29.68     29.68 o 
 -13  20   1       44.58       39.57     36.75 o 
 -12  20   1        0.06        7.07     33.92 o 
 -11  20   1      196.19      201.98     25.35 o 
 -10  20   1        0.90       25.26     16.19 o 
  -9  20   1       24.89       18.19     15.72 o 
  -8  20   1        2.22        4.05     14.67 o 
  -7  20   1       35.71       29.72     13.31 o 
  -6  20   1        3.75       -2.60     13.74 o 
  -5  20   1        4.37       -5.15     13.11 o 
  -4  20   1        3.79       16.83     13.37 o 
  -3  20   1        3.86        6.25     12.80 o 
  -2  20   1        1.18        7.25     10.50 o 
  -1  20   1        6.74       11.14     10.50 o 
   0  20   1       14.90       26.18     14.82 o 
   1  20   1      162.55      145.73     17.94 o 
   2  20   1        0.02       16.96     13.31 o 
   3  20   1       60.30       68.82     25.88 o 
   4  20   1        0.04       -5.14     10.60 o 
   5  20   1       45.84       31.84     13.18 o 
   6  20   1       40.06       55.25     20.92 o 
   7  20   1        3.17       -5.45     17.47 o 
   8  20   1       23.50        5.87     19.47 o 
   9  20   1       21.29       31.09     20.99 o 
  10  20   1        0.03      -15.55     17.91 o 
  11  20   1       13.99       -1.14     20.47 o 
  12  20   1       59.88       58.10     26.15 o 
  13  20   1       26.46       20.35     22.34 o 
  14  20   1        0.99        3.88     21.47 o 
 -13  21   1       10.07       60.77     39.57 o 
 -12  21   1        1.13       36.75     35.33 o 
 -11  21   1        0.24      -11.31     28.27 o 
 -10  21   1       22.03       26.40     21.76 o 
  -9  21   1       85.20       84.46     19.10 o 
  -8  21   1       76.26       93.79     22.48 o 
  -7  21   1       24.21       58.12     21.81 o 
  -6  21   1       46.77       36.14     18.53 o 
  -5  21   1        2.99       -0.12     14.12 o 
  -4  21   1       37.75       40.13     15.45 o 
  -3  21   1       79.69       92.73     13.98 o 
  -2  21   1        9.50       12.05     11.73 o 
  -1  21   1        5.51       -1.20     11.55 o 
   0  21   1       30.74       55.05     16.01 o 
   1  21   1      105.92       97.28     17.19 o 
   2  21   1        0.66       13.19     38.87 o 
   3  21   1        7.80       27.14     15.82 o 
   4  21   1       33.54       26.77     16.69 o 
   5  21   1        8.42       -1.41     26.85 o 
   6  21   1       30.54       13.41     33.21 o 
   7  21   1       11.01       -5.22     19.47 o 
   8  21   1        3.97       17.65     29.68 o 
   9  21   1       17.83        0.00     19.99 o 
  10  21   1        0.31      -15.55     18.99 o 
  11  21   1        3.15       -7.86     32.51 o 
  12  21   1       13.81       12.17     27.56 o 
  13  21   1        6.08       12.72     35.33 o 
 -11  22   1       11.35       26.85     33.92 o 
  -9  22   1       84.69      142.06     25.98 o 
  -8  22   1       57.71       93.15     24.02 o 
  -7  22   1        0.73      -17.57     17.57 o 
  -6  22   1        0.06       13.02     18.53 o 
  -5  22   1       60.44      101.84     22.17 o 
  -4  22   1       16.33       30.68     34.63 o 
  -3  22   1        2.82      -15.74     16.90 o 
  -2  22   1       61.55       57.09     19.45 o 
  -1  22   1       11.82      -14.60     20.76 o 
   0  22   1        0.49       -7.85     16.69 o 
   1  22   1       12.83        8.48     32.51 o 
   2  22   1       15.21       12.72     32.51 o 
   3  22   1       57.09       69.25     36.75 o 
   4  22   1       13.89      -12.72     31.09 o 
   5  22   1        0.06        0.00     28.27 o 
   6  22   1        0.07       11.31     29.68 o 
   7  22   1        1.24      -26.85     26.85 o 
   8  22   1       23.45       21.48     22.34 o 
   9  22   1        0.01       18.96     21.47 o 
  10  22   1       57.44       57.21     23.92 o 
  11  22   1        0.06      -18.21     21.47 o 
  -8  23   1       74.49       12.72     49.47 o 
  -7  23   1        3.00      -19.25     20.09 o 
  -6  23   1       82.83      100.44     28.97 o 
  -5  23   1        4.80      -18.53     18.53 o 
  -4  23   1        2.29      -23.57     28.97 o 
  -3  23   1        1.74       10.68     25.44 o 
  -2  23   1        0.53      -17.98     17.98 o 
  -1  23   1       17.51       -7.00     17.42 o 
   0  23   1        0.11       10.73     17.26 o 
   1  23   1        3.85       -7.70     17.76 o 
   2  23   1        0.14       -9.89     29.68 o 
   3  23   1        6.87       -1.41     29.68 o 
   4  23   1        3.56       -7.07     31.09 o 
   5  23   1       12.39        8.48     32.51 o 
   6  23   1        0.18      -24.03     29.68 o 
   7  23   1       31.70       33.92     33.92 o 
   8  23   1        1.30      -26.85     29.68 o 
   9  23   1        0.99        0.00     31.09 o 
  -6  24   1        6.35       10.01     48.76 o 
  -5  24   1       37.28       22.67     21.61 o 
  -4  24   1        0.10       -8.61     19.63 o 
  -3  24   1        1.06      -25.44     25.44 o 
  -2  24   1       16.12        1.00     18.36 o 
  -1  24   1       24.49       23.77     19.63 o 
   0  24   1        9.74       23.77     19.63 o 
   1  24   1        9.02        2.94     17.98 o 
   2  24   1       13.06        1.28     19.05 o 
   3  24   1       16.98      -29.68     29.68 o 
   4  24   1        5.15        8.48     33.92 o 
   5  24   1       16.22       25.44     35.33 o 
   6  24   1       31.54        5.65     32.51 o 
   7  24   1       26.11       22.61     33.92 o 
  -3  25   1       65.12       90.45     23.44 o 
  -2  25   1        5.73       18.28     26.85 o 
  -1  25   1        5.94      -17.98     17.98 o 
   0  25   1        7.68       -3.84     19.26 o 
   1  25   1       15.33       46.28     22.22 o 
   2  25   1       11.75       28.33     26.85 o 
   3  25   1        2.73       -4.14     19.05 o 
 -23   0   2       21.71       18.37     43.81 o 
 -22   0   2        6.26       -7.07     38.16 o 
 -21   0   2       60.12       57.95     39.57 o 
 -20   0   2        5.11      -35.33     35.33 o 
 -19   0   2       99.82       66.43     38.16 o 
 -18   0   2       14.73       19.79     33.92 o 
 -17   0   2       95.31      106.24     22.40 o 
 -16   0   2      321.92      376.08     36.04 o 
 -15   0   2      116.62      134.44     37.45 o 
 -14   0   2     1541.98     1639.28     53.70 o 
 -13   0   2     1761.87     1647.53     53.31 o 
 -12   0   2      531.35      580.80     23.65 o 
 -11   0   2      236.82      191.11     11.98 o 
 -10   0   2      468.75      417.08     17.51 o 
  -9   0   2     1198.07     1297.97     60.76 o 
  -8   0   2     7155.74     7294.18    209.68 o 
  -7   0   2     1215.41     1306.68     54.69 o 
  -6   0   2     3844.29     3275.52     95.30 o 
  -5   0   2    16989.14    15178.41    431.77 o 
  -4   0   2    37578.68    36593.78   1036.39 o 
  -3   0   2      125.24      100.26      7.20 o 
  -2   0   2      554.47      578.43     17.81 o 
  -1   0   2    21442.33    20313.67    973.06 o 
   0   0   2      424.88      442.36     28.27 o 
   1   0   2     9209.26     8973.22    317.50 o 
   2   0   2     1967.69     2100.34    104.31 o 
   3   0   2        1.21        0.98      2.23 o 
   4   0   2    10443.43     9786.68    400.50 o 
   5   0   2    30062.80    29759.55    984.96 o 
   6   0   2    16470.14    15379.32    510.02 o 
   7   0   2      766.75      759.58     29.60 o 
   8   0   2     1902.71     2048.57     72.31 o 
   9   0   2     3077.86     2892.98    124.34 o 
  10   0   2     3412.48     3326.78    115.52 o 
  11   0   2     1058.46      946.40     38.60 o 
  12   0   2     2060.22     2054.91     75.58 o 
  13   0   2      218.77      241.99     21.47 o 
  14   0   2     1704.40     1717.87    103.88 o 
  15   0   2      152.48      128.42     19.91 o 
  16   0   2      623.48      620.82     43.81 o 
  17   0   2       29.48       40.38     19.08 o 
  18   0   2        0.04       12.13     17.25 o 
  19   0   2       36.24       14.50     18.56 o 
  20   0   2        3.39       15.93     20.49 o 
  21   0   2        5.06      -18.37     31.09 o 
  22   0   2      206.50      255.81     49.47 o 
 -23   1   2        8.89       -1.63     29.93 o 
 -22   1   2        1.93        0.00     28.98 o 
 -21   1   2       18.29       55.57     58.65 o 
 -20   1   2        3.44      -18.46     23.92 o 
 -19   1   2       11.79       19.04     35.33 o 
 -18   1   2      108.28       69.28     26.47 o 
 -17   1   2       15.60       -9.00     20.96 o 
 -16   1   2      595.00      575.79     23.95 o 
 -15   1   2      467.11      477.57     21.18 o 
 -14   1   2      398.94      404.16     15.58 o 
 -13   1   2       76.49       65.45      8.88 o 
 -12   1   2     3239.19     3207.55     68.27 o 
 -11   1   2     1174.28     1109.02     26.18 o 
 -10   1   2      640.48      614.81     16.16 o 
  -9   1   2    11875.12    11506.40    232.71 o 
  -8   1   2      232.75      275.50     11.89 o 
  -7   1   2     3946.33     3558.08     73.12 o 
  -6   1   2     2762.02     2659.10     55.09 o 
  -5   1   2      245.04      248.14     11.22 o 
  -4   1   2     1123.57     1187.48     26.96 o 
  -3   1   2     1540.42     1421.69     31.84 o 
  -2   1   2     8397.79     8263.98    217.30 o 
  -1   1   2     4104.82     3698.60    123.88 o 
   0   1   2      256.99      245.37     11.20 o 
   1   1   2     9108.91     9717.85    322.72 o 
   2   1   2     5690.26     6420.46    335.92 o 
   3   1   2       25.36        8.11      2.68 o 
   4   1   2    12988.59    13719.06    415.89 o 
   5   1   2     8854.66     9524.50    245.75 o 
   6   1   2      857.92      801.55     21.51 o 
   7   1   2      173.35      166.25      7.46 o 
   8   1   2       13.28       33.52      9.47 o 
   9   1   2    11549.31    11392.00    269.33 o 
  10   1   2       81.18       99.92     13.88 o 
  11   1   2      550.53      693.36     21.67 o 
  12   1   2      139.86      120.39     10.38 o 
  13   1   2        1.15       -2.99      8.12 o 
  14   1   2       20.30       23.25     12.24 o 
  15   1   2      216.49      254.10     17.20 o 
  16   1   2       67.92       85.41     13.03 o 
  17   1   2       12.97        8.16     11.51 o 
  18   1   2        3.28        8.22     12.11 o 
  19   1   2       17.08       15.18     12.94 o 
  20   1   2      363.39      469.69     26.93 o 
  21   1   2       46.11       85.41     20.36 o 
  22   1   2        2.47       -2.83     33.92 o 
  23   1   2       48.65       91.86     45.23 o 
 -23   2   2       19.28       34.56     31.93 o 
 -22   2   2        4.23      -26.93     26.93 o 
 -21   2   2        0.80       -2.43     26.47 o 
 -20   2   2       63.80      102.99     30.47 o 
 -19   2   2      321.82      307.43     36.98 o 
 -18   2   2       80.71      105.65     21.63 o 
 -17   2   2       86.50       90.63     12.52 o 
 -16   2   2       26.03        4.87     11.24 o 
 -15   2   2        3.43       -6.07      9.24 o 
 -14   2   2      887.49      881.55     27.26 o 
 -13   2   2     3050.67     3038.74     70.40 o 
 -12   2   2       98.73       98.16     10.18 o 
 -11   2   2     1530.48     1559.40     37.75 o 
 -10   2   2       53.61       51.38      5.18 o 
  -9   2   2      962.01     1185.20     30.86 o 
  -8   2   2      566.72      563.39     14.40 o 
  -7   2   2      259.19      313.56     16.85 o 
  -6   2   2     1015.32      962.34     21.48 o 
  -5   2   2    26321.04    24206.87    485.55 o 
  -4   2   2      257.81      275.14      8.81 o 
  -3   2   2      271.94      225.25      6.66 o 
  -2   2   2   106762.37   104239.13   2420.99 o 
  -1   2   2     7899.52     8755.73    215.43 o 
   0   2   2        3.11        5.12      0.95 o 
   1   2   2     1356.74     1544.88     52.02 o 
   2   2   2   107418.36   123664.16   3705.28 o 
   3   2   2      313.24      322.63     15.38 o 
   4   2   2    15648.83    18119.17    637.42 o 
   5   2   2    14072.23    13608.87    347.39 o 
   6   2   2     4899.93     4615.19    110.73 o 
   7   2   2      537.68      585.64     16.98 o 
   8   2   2       37.09       46.00      5.23 o 
   9   2   2      736.21      742.12     27.13 o 
  10   2   2     1794.52     1780.47     45.94 o 
  11   2   2      500.16      447.10     16.30 o 
  12   2   2     2209.51     2335.84     59.68 o 
  13   2   2       25.62       25.22      8.75 o 
  14   2   2     2533.98     2621.38     83.13 o 
  15   2   2      485.13      548.67     25.57 o 
  16   2   2      505.04      504.83     25.02 o 
  17   2   2       18.34       18.32     12.44 o 
  18   2   2      424.14      489.53     26.15 o 
  19   2   2       34.76       37.01     13.79 o 
  20   2   2        0.37       -8.69     12.73 o 
  21   2   2       14.88       17.38     26.15 o 
  22   2   2       20.84       39.57     38.16 o 
  23   2   2       17.10       18.37     38.16 o 
 -23   3   2        6.01       26.85     43.81 o 
 -22   3   2        0.00        7.02     28.47 o 
 -21   3   2       50.72       90.52     31.37 o 
 -20   3   2        0.70      -25.47     25.47 o 
 -19   3   2        0.01       16.21     24.10 o 
 -18   3   2       85.13       84.27     14.99 o 
 -17   3   2        9.31        3.13     11.55 o 
 -16   3   2       75.20       89.58     13.48 o 
 -15   3   2      466.00      453.07     20.30 o 
 -14   3   2      213.99      191.70     11.98 o 
 -13   3   2       26.89       21.77      6.85 o 
 -12   3   2      652.68      643.73     19.34 o 
 -11   3   2      256.28      260.68     10.88 o 
 -10   3   2       95.83       99.08      6.57 o 
  -9   3   2      563.32      561.71     16.17 o 
  -8   3   2       45.61       34.05      4.72 o 
  -7   3   2     2362.67     2222.54     50.30 o 
  -6   3   2     1028.80      829.21     20.43 o 
  -5   3   2     3224.80     2903.80     62.93 o 
  -4   3   2     4545.76     4283.52     93.93 o 
  -3   3   2     1018.81      968.44     24.41 o 
  -2   3   2     2875.75     2893.37     78.16 o 
  -1   3   2    15350.74    16464.61    480.19 o 
   0   3   2      113.68      110.60      5.54 o 
   1   3   2     3725.62     4094.14    118.79 o 
   2   3   2    15449.31    17663.66    436.34 o 
   3   3   2     1076.47      974.33     22.24 o 
   4   3   2     5053.71     5559.56    175.25 o 
   5   3   2     8236.65     8636.91    215.17 o 
   6   3   2      449.32      520.47     14.73 o 
   7   3   2       67.87       66.34      4.66 o 
   8   3   2      101.05       98.04      5.66 o 
   9   3   2     3149.22     3247.99     79.49 o 
  10   3   2      159.26      202.15     15.50 o 
  11   3   2        0.03        9.56      6.65 o 
  12   3   2       37.34       78.63      9.39 o 
  13   3   2       23.38       10.51      8.71 o 
  14   3   2       60.38       70.25     12.04 o 
  15   3   2        4.61       -7.28      9.81 o 
  16   3   2       22.24       21.11     11.25 o 
  17   3   2      110.18      136.42     15.39 o 
  18   3   2        4.23       11.22     16.29 o 
  19   3   2        6.55       10.21     13.67 o 
  20   3   2       53.76       59.64     27.56 o 
  21   3   2       24.79       75.89     24.73 o 
  22   3   2        9.22       26.85     39.57 o 
 -22   4   2        0.58       42.40     46.64 o 
 -21   4   2        0.01        1.89     26.47 o 
 -20   4   2       28.97       11.61     25.93 o 
 -19   4   2       55.34       12.40     23.92 o 
 -18   4   2       32.68       28.88     13.59 o 
 -17   4   2        0.03       -5.81     11.77 o 
 -16   4   2      269.68      273.24     16.51 o 
 -15   4   2       24.68       -8.71      8.71 o 
 -14   4   2        2.32        1.53      7.28 o 
 -13   4   2       39.47       31.97      7.26 o 
 -12   4   2        0.10       -5.76      5.76 o 
 -11   4   2     1014.87      980.13     25.79 o 
 -10   4   2       12.14        5.30      4.67 o 
  -9   4   2      122.64      125.34      7.53 o 
  -8   4   2        5.10        6.11      3.80 o 
  -7   4   2      413.58      420.82     13.00 o 
  -6   4   2     5207.77     5352.56    109.84 o 
  -5   4   2     1714.76     1673.29     38.03 o 
  -4   4   2       25.46       37.24      3.72 o 
  -3   4   2       65.01       96.93      4.88 o 
  -2   4   2      331.45      318.55     14.33 o 
  -1   4   2     9322.71     9770.27    222.39 o 
   0   4   2      560.42      520.57     20.01 o 
   1   4   2     6426.97     6731.90    145.35 o 
   2   4   2      252.04      288.35      7.05 o 
   3   4   2      981.75      943.26     21.91 o 
   4   4   2     4337.18     4551.78     99.49 o 
   5   4   2      569.33      614.62     15.61 o 
   6   4   2     3858.15     3855.77     87.58 o 
   7   4   2      247.56      312.38     12.70 o 
   8   4   2      126.81      152.62      7.32 o 
   9   4   2     1234.22     1370.66     32.86 o 
  10   4   2      487.75      525.47     16.65 o 
  11   4   2     3498.99     3585.27     88.42 o 
  12   4   2     1224.83     1202.66     37.22 o 
  13   4   2        0.07       -8.12      8.12 o 
  14   4   2        0.41       -9.08      9.08 o 
  15   4   2       69.46       72.01     15.11 o 
  16   4   2      180.59      247.15     17.67 o 
  17   4   2       11.08        7.94     11.27 o 
  18   4   2        8.23       -3.92     13.73 o 
  19   4   2       26.38       20.50     17.82 o 
  20   4   2       19.15       23.89     19.61 o 
  21   4   2       10.10       15.83     21.17 o 
  22   4   2        3.33      -29.68     35.33 o 
 -22   5   2        4.32       -9.89     42.40 o 
 -21   5   2        0.25      -11.31     42.40 o 
 -20   5   2       11.59       15.30     25.93 o 
 -19   5   2       14.81       19.90     24.92 o 
 -18   5   2      141.16      146.37     26.34 o 
 -17   5   2       26.41       10.55     12.07 o 
 -16   5   2       39.19       21.47      9.88 o 
 -15   5   2        4.02       -7.45      8.77 o 
 -14   5   2      382.56      373.44     16.12 o 
 -13   5   2       61.79       50.79      8.15 o 
 -12   5   2      798.29      762.64     21.81 o 
 -11   5   2       83.11      103.82      7.81 o 
 -10   5   2        7.15        6.97      5.03 o 
  -9   5   2      966.82      868.40     22.63 o 
  -8   5   2        2.85       10.34      4.01 o 
  -7   5   2      242.93      224.37      8.65 o 
  -6   5   2        1.33       -1.04      2.83 o 
  -5   5   2        3.37        3.57      3.54 o 
  -4   5   2        2.33       -2.85      2.85 o 
  -3   5   2      227.08      197.21     10.53 o 
  -2   5   2     1255.57     1372.02     50.57 o 
  -1   5   2    12068.37    12195.55    263.55 o 
   0   5   2      520.35      512.17     19.57 o 
   1   5   2      388.58      463.27     12.59 o 
   2   5   2     1776.30     1829.65     53.53 o 
   3   5   2      229.02      278.53      9.16 o 
   4   5   2     1240.01     1197.28     30.22 o 
   5   5   2     6118.23     6413.57    151.32 o 
   6   5   2      156.43      246.81      8.40 o 
   7   5   2      186.22      165.60      6.96 o 
   8   5   2     1381.24     1441.49     34.17 o 
   9   5   2      250.99      223.00      9.43 o 
  10   5   2     2538.17     2596.13     59.49 o 
  11   5   2       36.57       34.55      6.44 o 
  12   5   2        1.30       -5.74      5.74 o 
  13   5   2        2.76        1.02      8.10 o 
  14   5   2      135.80      125.16     13.17 o 
  15   5   2        0.90       -9.66      9.66 o 
  16   5   2       62.96       67.32     14.55 o 
  17   5   2       17.23       15.47     13.72 o 
  18   5   2        8.41       10.00     16.68 o 
  19   5   2       40.53        8.59     14.57 o 
  20   5   2        1.99        9.96     19.87 o 
  21   5   2        1.34       24.94     21.68 o 
  22   5   2        0.04      -19.79     39.57 o 
 -22   6   2        4.33      -40.99     42.40 o 
 -21   6   2        5.86      -38.16     38.16 o 
 -20   6   2        0.00      -29.68     38.16 o 
 -19   6   2        0.00        9.27     23.43 o 
 -18   6   2        1.69       -9.21     12.13 o 
 -17   6   2        0.04        5.84     12.00 o 
 -16   6   2       30.64       24.77     11.72 o 
 -15   6   2        3.48       -7.53      9.56 o 
 -14   6   2      109.31       98.70     13.59 o 
 -13   6   2       15.62        6.89      7.07 o 
 -12   6   2      128.72       96.23      8.72 o 
 -11   6   2       47.49       38.80      6.35 o 
 -10   6   2     2064.08     2028.04     47.89 o 
  -9   6   2       48.16       62.38      5.99 o 
  -8   6   2      212.83      198.90      8.91 o 
  -7   6   2       69.02       75.55      7.53 o 
  -6   6   2      376.92      357.22     11.45 o 
  -5   6   2        5.75       -0.09      5.27 o 
  -4   6   2     1346.13     1429.22     36.33 o 
  -3   6   2       21.05       37.38      4.75 o 
  -2   6   2     2948.67     3203.79     77.19 o 
  -1   6   2      948.74      980.81     23.28 o 
   0   6   2     2172.50     2292.14     65.93 o 
   1   6   2     5797.84     6235.97    163.98 o 
   2   6   2      666.45      623.80     22.31 o 
   3   6   2        8.84       -3.05      3.05 o 
   4   6   2       62.68       66.49     11.07 o 
   5   6   2      236.48      301.62     10.55 o 
   6   6   2     1510.52     1402.39     32.86 o 
   7   6   2      971.61     1155.06     28.42 o 
   8   6   2      132.13      155.51      7.08 o 
   9   6   2      407.38      402.70     12.74 o 
  10   6   2      364.80      327.11     12.51 o 
  11   6   2       38.65       35.51      6.37 o 
  12   6   2      733.69      791.79     24.01 o 
  13   6   2      806.29      760.87     29.87 o 
  14   6   2        3.04       -2.96     10.10 o 
  15   6   2      413.49      379.21     25.01 o 
  16   6   2      393.01      434.91     36.88 o 
  17   6   2        6.61        7.15     13.72 o 
  18   6   2       13.79       17.37     14.35 o 
  19   6   2        0.01        8.76     18.82 o 
  20   6   2       14.49       30.66     21.40 o 
  21   6   2       13.60      -16.57     20.65 o 
  22   6   2        0.01      -19.79     38.16 o 
 -22   7   2        7.47       24.03     42.40 o 
 -21   7   2        9.02       46.64     45.23 o 
 -20   7   2        3.46       -5.65     36.75 o 
 -19   7   2       19.21       12.72     38.16 o 
 -18   7   2       15.57       14.71     14.29 o 
 -17   7   2        1.73       -5.13     11.83 o 
 -16   7   2       26.71       11.15     10.96 o 
 -15   7   2      181.76      175.18     13.64 o 
 -14   7   2     1077.12     1070.62     32.01 o 
 -13   7   2        2.88       -0.90      7.45 o 
 -12   7   2        1.12       -7.08      7.08 o 
 -11   7   2        0.04       -5.44      5.44 o 
 -10   7   2      829.73      786.13     21.75 o 
  -9   7   2     3124.20     2898.10     71.53 o 
  -8   7   2      815.43      763.55     20.61 o 
  -7   7   2      133.75      118.47      6.12 o 
  -6   7   2      720.45      678.43     16.83 o 
  -5   7   2     2501.95     2533.20     57.24 o 
  -4   7   2     1117.13     1199.23     31.52 o 
  -3   7   2     2093.67     2570.58     63.25 o 
  -2   7   2        1.29       -4.66      4.66 o 
  -1   7   2     2833.83     2802.38     67.33 o 
   0   7   2     1132.39     1136.45     33.06 o 
   1   7   2     3527.16     3785.73     92.06 o 
   2   7   2    13293.08    14070.50    373.17 o 
   3   7   2     1914.05     2252.11     61.01 o 
   4   7   2      471.43      417.91     15.79 o 
   5   7   2      127.30      151.60      7.38 o 
   6   7   2     9927.33     9860.37    230.72 o 
   7   7   2     1099.32     1070.65     30.96 o 
   8   7   2      354.50      305.49     10.65 o 
   9   7   2     2118.93     2053.40     47.94 o 
  10   7   2      106.51       88.98     10.00 o 
  11   7   2        1.55       -1.27      5.83 o 
  12   7   2        3.66       -5.48      6.59 o 
  13   7   2      950.93      967.19     42.25 o 
  14   7   2      215.43      197.41     18.54 o 
  15   7   2        6.88       -7.43     11.69 o 
  16   7   2      335.41      362.83     25.50 o 
  17   7   2      148.43      132.08     18.71 o 
  18   7   2      116.98      197.30     27.14 o 
  19   7   2        0.00       15.13     20.03 o 
  20   7   2        9.72       23.65     27.56 o 
  21   7   2       17.79       10.86     22.46 o 
  22   7   2       40.86       63.60     45.23 o 
 -22   8   2        0.88       -7.07     43.81 o 
 -21   8   2        0.65       69.25     43.81 o 
 -20   8   2        0.99       -9.89     39.57 o 
 -19   8   2       37.51      -14.13     35.33 o 
 -18   8   2       13.63       22.52     14.53 o 
 -17   8   2        6.50       -8.14     12.76 o 
 -16   8   2       22.78        4.42     12.68 o 
 -15   8   2       40.17       47.08     11.90 o 
 -14   8   2      113.08      103.52     11.17 o 
 -13   8   2       88.08       83.28     10.09 o 
 -12   8   2       19.44       11.71      7.47 o 
 -11   8   2      262.17      282.43     12.99 o 
 -10   8   2      668.44      706.81     23.07 o 
  -9   8   2      164.80      142.04      9.36 o 
  -8   8   2       24.06        3.48      6.12 o 
  -7   8   2       10.95       16.01      4.28 o 
  -6   8   2      685.85      646.42     16.58 o 
  -5   8   2     1798.24     1653.99     38.69 o 
  -4   8   2      224.66      238.33     10.06 o 
  -3   8   2       61.36       48.56      5.87 o 
  -2   8   2     4446.44     4578.78    110.08 o 
  -1   8   2     5489.51     6677.13    158.71 o 
   0   8   2     2163.25     2252.54     61.80 o 
   1   8   2     4441.11     4665.98    123.09 o 
   2   8   2     2302.87     2663.34     70.82 o 
   3   8   2      194.67      193.20      8.34 o 
   4   8   2     1008.94     1027.72     27.38 o 
   5   8   2     2796.00     2838.22     68.95 o 
   6   8   2     3017.18     2707.34     66.35 o 
   7   8   2        6.53       -0.38      7.59 o 
   8   8   2        0.57       -2.15      8.32 o 
   9   8   2      192.78      207.75      9.67 o 
  10   8   2      771.44      726.86     24.63 o 
  11   8   2       93.37       94.75      9.14 o 
  12   8   2      719.01      674.97     26.33 o 
  13   8   2      731.62      760.63     36.30 o 
  14   8   2      439.32      436.13     26.96 o 
  15   8   2        0.64      -11.13     11.57 o 
  16   8   2       49.47       62.56     15.53 o 
  17   8   2        0.26      -13.31     13.31 o 
  18   8   2        7.78       -8.94     17.52 o 
  19   8   2       15.91       -0.59     20.65 o 
  20   8   2        3.43      -16.89     20.11 o 
  21   8   2       49.84       61.84     25.80 o 
 -21   9   2       46.17       53.71     43.81 o 
 -20   9   2       17.52       -8.48     38.16 o 
 -19   9   2        6.32      -19.79     35.33 o 
 -18   9   2       90.73       94.29     17.76 o 
 -17   9   2        0.42        5.05     13.65 o 
 -16   9   2       15.32      -12.35     12.35 o 
 -15   9   2      159.29      173.51     18.08 o 
 -14   9   2      354.60      359.60     20.37 o 
 -13   9   2        0.00       -1.83      8.47 o 
 -12   9   2      534.94      527.79     19.52 o 
 -11   9   2       82.80       68.29      8.44 o 
 -10   9   2      598.94      553.52     20.24 o 
  -9   9   2     1181.05     1111.41     28.89 o 
  -8   9   2        1.89       -4.67      4.67 o 
  -7   9   2     1684.15     1704.49     38.06 o 
  -6   9   2      161.36      134.94      7.11 o 
  -5   9   2       47.76       57.53      5.44 o 
  -4   9   2      480.60      509.25     16.45 o 
  -3   9   2      500.01      538.06     17.06 o 
  -2   9   2      144.27      116.75     10.72 o 
  -1   9   2      801.61      931.60     30.02 o 
   0   9   2      270.91      263.77     15.49 o 
   1   9   2     8094.42     8361.56    198.81 o 
   2   9   2      974.55      942.44     26.02 o 
   3   9   2      678.67      635.47     21.42 o 
   4   9   2      461.35      444.08     14.63 o 
   5   9   2     1149.44     1139.98     30.62 o 
   6   9   2     1487.10     1358.65     35.80 o 
   7   9   2     1800.61     1751.53     44.95 o 
   8   9   2       86.23       65.19      7.83 o 
   9   9   2     2475.16     2481.95     68.28 o 
  10   9   2       71.09       57.32      8.43 o 
  11   9   2        0.00       -9.38      9.38 o 
  12   9   2       27.79       34.98     11.75 o 
  13   9   2        2.60        4.43     12.41 o 
  14   9   2       15.20        2.91     12.91 o 
  15   9   2        0.63        0.39     13.23 o 
  16   9   2        0.09      -11.77     13.40 o 
  17   9   2        5.41      -13.71     17.52 o 
  18   9   2       39.70       60.40     22.40 o 
  19   9   2        6.35        5.23     20.65 o 
  20   9   2       66.72       48.88     24.77 o 
  21   9   2        0.10       -5.03     23.43 o 
 -21  10   2        0.32      -36.75     36.75 o 
 -20  10   2        0.21      -36.75     36.75 o 
 -19  10   2        0.02       -1.41     38.16 o 
 -18  10   2        4.06       -9.30     23.32 o 
 -17  10   2       14.68       -6.77     14.19 o 
 -16  10   2       55.07       46.62     14.85 o 
 -15  10   2      262.64      292.83     22.06 o 
 -14  10   2       29.55       21.84     19.47 o 
 -13  10   2     1739.29     1879.42     55.61 o 
 -12  10   2      478.53      477.16     19.01 o 
 -11  10   2      457.04      520.35     27.96 o 
 -10  10   2        4.36       91.60     12.44 o 
  -9  10   2       75.08      111.56     12.85 o 
  -8  10   2      103.14       95.46      6.94 o 
  -7  10   2      473.39      473.92     14.16 o 
  -6  10   2       21.51       15.94      5.48 o 
  -5  10   2     2036.07     2046.16     47.76 o 
  -4  10   2      216.08      225.62     10.71 o 
  -3  10   2      565.29      565.48     18.00 o 
  -2  10   2        3.15        4.50      5.93 o 
  -1  10   2      503.99      546.21     21.41 o 
   0  10   2     1790.62     1802.58     41.97 o 
   1  10   2       23.73       15.79      6.53 o 
   2  10   2       13.91       19.26      4.68 o 
   3  10   2        6.89        1.20      3.40 o 
   4  10   2      159.59      171.88     10.60 o 
   5  10   2        0.51       -0.76      4.95 o 
   6  10   2     3284.03     3145.04     77.20 o 
   7  10   2      139.73      147.74     10.11 o 
   8  10   2       67.60       53.84      7.57 o 
   9  10   2      416.87      422.09     17.57 o 
  10  10   2      656.70      650.67     23.71 o 
  11  10   2      220.69      244.57     14.29 o 
  12  10   2      101.88       63.97     14.40 o 
  13  10   2       19.78       37.71     13.40 o 
  14  10   2       28.85       29.00     14.04 o 
  15  10   2        9.90      -12.26     12.26 o 
  16  10   2       40.50       24.32     18.56 o 
  17  10   2        0.35      -16.31     18.56 o 
  18  10   2        0.76       -0.45     18.29 o 
  19  10   2        0.06       25.99     21.96 o 
  20  10   2        4.46      -18.57     21.38 o 
  21  10   2        5.54        5.39     23.43 o 
 -20  11   2       31.91       -7.07     39.57 o 
 -19  11   2        2.06      -11.31     36.75 o 
 -18  11   2       63.65       74.91     20.54 o 
 -17  11   2       86.45      111.44     28.93 o 
 -16  11   2       18.16       17.00     17.31 o 
 -15  11   2      111.52      138.24     17.71 o 
 -14  11   2       43.64       55.86     20.81 o 
 -13  11   2        8.62        6.58     10.92 o 
 -12  11   2     1454.42     1526.68     51.63 o 
 -11  11   2        5.99       56.00     19.73 o 
 -10  11   2      428.36      388.93     16.18 o 
  -9  11   2      613.58      653.50     21.60 o 
  -8  11   2      340.77      331.15     12.80 o 
  -7  11   2        0.44        5.16      6.39 o 
  -6  11   2      951.11      867.00     23.61 o 
  -5  11   2      685.56      636.21     18.50 o 
  -4  11   2      454.97      446.11     16.26 o 
  -3  11   2      176.71      183.89     17.12 o 
  -2  11   2      704.82      766.70     30.13 o 
  -1  11   2      435.77      378.36     12.71 o 
   0  11   2       29.23       36.15      5.26 o 
   1  11   2      267.22      231.86      9.57 o 
   2  11   2       34.56       51.49      6.10 o 
   3  11   2      980.03      944.32     26.70 o 
   4  11   2        1.83       -4.22      4.46 o 
   5  11   2     5413.31     5350.70    142.03 o 
   6  11   2        0.98       12.07      5.64 o 
   7  11   2       55.97       60.07      8.15 o 
   8  11   2      102.19       77.26      9.02 o 
   9  11   2      277.76      291.71     14.79 o 
  10  11   2       36.51       14.20      8.61 o 
  11  11   2      110.03      109.78     11.59 o 
  12  11   2       72.83       48.04     13.72 o 
  13  11   2        6.36       14.26     12.73 o 
  14  11   2       11.99       28.88     13.72 o 
  15  11   2        0.63      -14.13     21.20 o 
  16  11   2       21.25       34.61     20.32 o 
  17  11   2        1.65       -4.84     19.32 o 
  18  11   2        7.17       -7.54     19.87 o 
  19  11   2        2.85       -5.30     21.38 o 
  20  11   2       24.04        2.53     52.29 o 
 -20  12   2        1.51        1.41     39.57 o 
 -19  12   2       75.61      124.37     46.64 o 
 -18  12   2       24.19        2.83     32.51 o 
 -17  12   2       15.17       31.45     15.00 o 
 -16  12   2        9.36       10.48     16.52 o 
 -15  12   2       63.63       78.19     15.63 o 
 -14  12   2        2.82       -2.00     12.59 o 
 -13  12   2      666.00      714.47     49.79 o 
 -12  12   2       12.78       25.22     11.95 o 
 -11  12   2     1518.77     1498.78     46.38 o 
 -10  12   2      294.94      368.94     33.64 o 
  -9  12   2        0.06        0.87      7.35 o 
  -8  12   2        3.64       13.98      8.89 o 
  -7  12   2      149.46      157.54     12.77 o 
  -6  12   2      888.77      857.49     25.57 o 
  -5  12   2      567.05      530.49     18.13 o 
  -4  12   2       12.50        2.28      6.90 o 
  -3  12   2       52.91       61.17      9.00 o 
  -2  12   2      540.74      552.06     18.95 o 
  -1  12   2      159.14      141.27      8.22 o 
   0  12   2      276.66      273.54     10.97 o 
   1  12   2        7.74       -4.72      7.91 o 
   2  12   2     1961.48     2018.41     47.65 o 
   3  12   2      183.85      195.53     16.73 o 
   4  12   2      100.17       87.80      9.06 o 
   5  12   2      813.43      807.90     31.47 o 
   6  12   2        3.29        5.69      7.78 o 
   7  12   2     1107.01      967.40     31.19 o 
   8  12   2      193.18      199.64     12.61 o 
   9  12   2      166.77      156.83     11.66 o 
  10  12   2       34.56       27.02      9.26 o 
  11  12   2       17.66       38.10     29.30 o 
  12  12   2      298.00      363.88     47.13 o 
  13  12   2      107.01      101.75     23.98 o 
  14  12   2       21.91       34.92     18.67 o 
  15  12   2       10.35      -10.87     20.49 o 
  16  12   2        0.68      -13.39     26.15 o 
  17  12   2        3.15       -4.45     19.32 o 
  18  12   2       32.97       56.36     23.43 o 
  19  12   2       25.82       13.43     23.00 o 
  20  12   2        4.58        7.07     23.74 o 
 -19  13   2        6.81       35.33     40.99 o 
 -18  13   2       21.71       38.16     39.57 o 
 -17  13   2        3.41       14.33     15.81 o 
 -16  13   2        7.36      -14.10     14.10 o 
 -15  13   2        0.20      -12.59     12.59 o 
 -14  13   2        0.87       -7.53     12.59 o 
 -13  13   2       44.38       43.56     14.89 o 
 -12  13   2      206.03      253.57     25.51 o 
 -11  13   2       47.10       72.19     12.21 o 
 -10  13   2       79.74       76.48     12.72 o 
  -9  13   2      819.80      877.21     30.55 o 
  -8  13   2       64.98       64.10      9.75 o 
  -7  13   2       37.39       36.91      7.51 o 
  -6  13   2     1197.67     1074.18     30.81 o 
  -5  13   2        6.17       -1.96      9.27 o 
  -4  13   2      504.28      506.97     20.45 o 
  -3  13   2       76.82      107.49     10.34 o 
  -2  13   2        2.00        1.04      9.86 o 
  -1  13   2     3123.16     3294.87     81.63 o 
   0  13   2      451.07      450.65     17.40 o 
   1  13   2      938.93     1046.71     45.85 o 
   2  13   2      170.09      197.38     13.21 o 
   3  13   2        3.49       -6.77      6.77 o 
   4  13   2        0.14       -7.50      7.50 o 
   5  13   2     3246.44     2985.90    100.04 o 
   6  13   2        5.15        2.63      4.92 o 
   7  13   2       84.77       63.09      9.62 o 
   8  13   2       77.78       54.28      9.25 o 
   9  13   2       25.53        3.72      7.85 o 
  10  13   2      258.17      307.06     17.35 o 
  11  13   2       10.36       14.63     12.73 o 
  12  13   2        3.08       21.81     13.92 o 
  13  13   2      103.64      118.93     22.34 o 
  14  13   2      151.12      137.06     23.74 o 
  15  13   2        0.89       -2.68     18.67 o 
  16  13   2       34.26       23.89     25.44 o 
  17  13   2       23.32       -0.53     21.33 o 
  18  13   2        7.03       20.48     23.09 o 
  19  13   2        3.63       -0.31     22.07 o 
 -19  14   2       28.91       -5.65     38.16 o 
 -18  14   2       39.88       22.61     39.57 o 
 -17  14   2       47.21       48.74     18.69 o 
 -16  14   2        7.36       -4.40     24.36 o 
 -15  14   2        5.97       20.09     14.02 o 
 -14  14   2        2.32        7.03     13.80 o 
 -13  14   2       24.90        2.14     16.96 o 
 -12  14   2       48.37       77.16     15.20 o 
 -11  14   2      182.77      187.64     15.82 o 
 -10  14   2        7.19       -5.60     10.08 o 
  -9  14   2      116.23       88.37     12.67 o 
  -8  14   2      496.66      523.33     22.05 o 
  -7  14   2      590.98      539.20     22.08 o 
  -6  14   2        3.85       -7.96      7.96 o 
  -5  14   2      156.82      165.32     10.53 o 
  -4  14   2       61.42       65.93      8.26 o 
  -3  14   2      448.25      453.99     19.54 o 
  -2  14   2      304.36      291.38     16.07 o 
  -1  14   2      920.88      932.36     27.69 o 
   0  14   2        0.01      -11.69     11.69 o 
   1  14   2     1108.53     1101.98     34.91 o 
   2  14   2     1277.95     1202.26     37.36 o 
   3  14   2        5.54       -9.15      9.15 o 
   4  14   2      399.81      388.60     18.01 o 
   5  14   2       44.06       28.88      8.50 o 
   6  14   2      162.18      145.45     15.01 o 
   7  14   2      311.00      315.41     23.53 o 
   8  14   2       12.61       -2.28      8.24 o 
   9  14   2      425.50      372.46     19.44 o 
  10  14   2       35.74       42.90     21.10 o 
  11  14   2      387.36      401.98     33.38 o 
  12  14   2       79.80       94.81     21.71 o 
  13  14   2        4.28       -1.87     16.64 o 
  14  14   2       37.16       52.09     20.35 o 
  15  14   2        3.51       15.26     19.01 o 
  16  14   2       46.82       40.86     21.71 o 
  17  14   2        0.68      -11.55     19.32 o 
  18  14   2        1.60        2.20     22.07 o 
  19  14   2       35.17       57.95     40.99 o 
 -18  15   2       22.70       42.40     40.99 o 
 -17  15   2        0.00      -26.85     35.33 o 
 -16  15   2        1.59      -13.03     22.39 o 
 -15  15   2        4.87      -11.81     21.20 o 
 -14  15   2      302.74      369.14     46.64 o 
 -13  15   2        0.82        1.90     13.43 o 
 -12  15   2        7.06       -5.92     12.15 o 
 -11  15   2        5.97        7.72     12.48 o 
 -10  15   2      148.02      142.48     14.98 o 
  -9  15   2      285.56      313.76     19.34 o 
  -8  15   2       36.88       24.16     10.88 o 
  -7  15   2       47.59       50.30     11.57 o 
  -6  15   2      114.09       97.87     11.43 o 
  -5  15   2       11.03       -8.00      8.00 o 
  -4  15   2      135.22      136.67     10.28 o 
  -3  15   2      160.61      154.83     12.72 o 
  -2  15   2      921.65      934.45     28.50 o 
  -1  15   2     1412.50     1429.71     39.37 o 
   0  15   2       56.10       50.58      9.81 o 
   1  15   2      629.54      615.84     23.74 o 
   2  15   2      331.56      412.38     20.38 o 
   3  15   2       92.64      103.04     10.81 o 
   4  15   2        3.24       -5.55      7.96 o 
   5  15   2      116.13      110.17     11.28 o 
   6  15   2      288.49      332.32     21.14 o 
   7  15   2      137.85      144.70     15.35 o 
   8  15   2       67.80       53.37     11.93 o 
   9  15   2       21.20       28.78     17.67 o 
  10  15   2        2.80       -9.94     15.90 o 
  11  15   2        3.84       -4.50     18.37 o 
  12  15   2       15.19       13.98     17.66 o 
  13  15   2        3.97      -12.14     16.21 o 
  14  15   2       78.71       79.00     42.40 o 
  15  15   2       23.46       27.44     21.05 o 
  16  15   2        1.29       10.67     20.70 o 
  17  15   2        0.00        7.90     21.38 o 
  18  15   2       18.99       27.76     24.45 o 
 -18  16   2       10.66       33.92     40.99 o 
 -17  16   2        3.87       18.37     39.57 o 
 -16  16   2        0.01        7.34     18.36 o 
 -15  16   2       28.65       57.75     33.69 o 
 -14  16   2       11.67       27.52     17.09 o 
 -13  16   2       62.21       77.32     17.10 o 
 -12  16   2       90.62       45.47     15.25 o 
 -11  16   2       29.48       19.01     17.17 o 
 -10  16   2       10.45       22.16     13.10 o 
  -9  16   2       43.05       33.34     11.65 o 
  -8  16   2       70.14       92.03     13.05 o 
  -7  16   2       31.22        9.52     10.28 o 
  -6  16   2      438.99      396.04     21.20 o 
  -5  16   2       23.04        9.29     10.34 o 
  -4  16   2      337.08      385.09     18.64 o 
  -3  16   2       21.17        2.57      8.62 o 
  -2  16   2      446.44      466.87     18.20 o 
  -1  16   2      308.88      333.24     16.92 o 
   0  16   2       67.69       98.77     15.67 o 
   1  16   2       44.74       37.04      9.47 o 
   2  16   2       33.84       24.37      9.22 o 
   3  16   2      413.28      375.46     18.36 o 
   4  16   2        6.96        6.05      8.82 o 
   5  16   2       44.05       29.94      9.84 o 
   6  16   2       28.06       11.54      7.14 o 
   7  16   2      199.11      101.56     24.70 o 
   8  16   2       49.49       65.01     18.99 o 
   9  16   2        0.52       23.69     16.90 o 
  10  16   2      171.60      166.33     24.73 o 
  11  16   2        9.47       -9.51     16.29 o 
  12  16   2       59.00       52.53     20.70 o 
  13  16   2       92.59       70.11     30.39 o 
  14  16   2       11.34       -3.48     19.01 o 
  15  16   2        0.05      -10.46     19.91 o 
  16  16   2        1.59      -12.23     19.32 o 
  17  16   2        0.03        2.54     22.34 o 
 -17  17   2        3.15        7.07     40.99 o 
 -16  17   2        0.52       -1.41     36.75 o 
 -15  17   2       16.98       -9.44     16.37 o 
 -14  17   2      154.44      221.23     36.75 o 
 -13  17   2        7.54      -14.44     14.44 o 
 -12  17   2       30.39       38.39     15.45 o 
 -11  17   2       28.20       27.08     14.92 o 
 -10  17   2       31.06       19.19     14.03 o 
  -9  17   2       95.98      101.15     15.72 o 
  -8  17   2        0.35      -11.63     11.63 o 
  -7  17   2       51.74       48.84     12.28 o 
  -6  17   2        0.02        4.27     10.53 o 
  -5  17   2        3.83        3.15     10.10 o 
  -4  17   2        0.38       -1.12      9.51 o 
  -3  17   2        0.05       -0.75     12.82 o 
  -2  17   2       31.92      -11.61     11.61 o 
  -1  17   2       36.38       28.93     10.53 o 
   0  17   2      332.13      354.61     19.92 o 
   1  17   2      623.70      655.62     28.14 o 
   2  17   2      118.12       78.78     12.04 o 
   3  17   2       13.66       12.48     10.20 o 
   4  17   2       76.67       97.21     16.64 o 
   5  17   2       12.93        0.35      9.46 o 
   6  17   2      240.64      261.98     37.45 o 
   7  17   2      170.30      127.46     21.92 o 
   8  17   2      190.57      175.83     40.28 o 
   9  17   2      111.62      126.59     22.99 o 
  10  17   2       23.28        1.57     17.30 o 
  11  17   2       14.99      -14.25     17.30 o 
  12  17   2        8.02        3.35     18.91 o 
  13  17   2       20.64        5.44     19.32 o 
  14  17   2       47.83       39.70     22.47 o 
  15  17   2       27.61       41.14     36.75 o 
  16  17   2       12.61       18.13     22.40 o 
  17  17   2       22.62       11.31     35.33 o 
 -16  18   2        0.02        2.83     38.16 o 
 -15  18   2        1.40      -32.51     32.51 o 
 -14  18   2       12.07      -10.47     17.52 o 
 -13  18   2        9.28        7.11     21.64 o 
 -12  18   2       19.81       -8.87     24.89 o 
 -11  18   2       31.03       11.64     15.38 o 
 -10  18   2        3.37       12.28     14.12 o 
  -9  18   2        1.65       -6.00     13.21 o 
  -8  18   2        0.20       -6.28     12.60 o 
  -7  18   2       45.55      101.13     16.14 o 
  -6  18   2       54.58       38.51     13.21 o 
  -5  18   2       49.64       38.33     11.78 o 
  -4  18   2      190.34      211.74     19.23 o 
  -3  18   2       45.66       51.51     11.25 o 
  -2  18   2      587.05      488.04     28.46 o 
  -1  18   2      211.47      229.97     22.56 o 
   0  18   2      212.43      215.30     16.35 o 
   1  18   2        2.66        2.57     10.61 o 
   2  18   2      378.14      384.76     21.22 o 
   3  18   2       19.04        6.34     14.16 o 
   4  18   2       11.13       24.45     12.56 o 
   5  18   2       32.66        9.76     12.02 o 
   6  18   2      135.78      100.15     21.47 o 
   7  18   2      166.86      171.39     24.47 o 
   8  18   2        5.52       -9.19     16.99 o 
   9  18   2      156.76      149.81     33.21 o 
  10  18   2      110.33      103.43     22.99 o 
  11  18   2       48.73       35.83     19.91 o 
  12  18   2       27.34       35.88     36.04 o 
  13  18   2       76.59       80.19     24.73 o 
  14  18   2        2.40        6.93     20.03 o 
  15  18   2        2.02      -11.02     19.91 o 
  16  18   2        0.12       -2.83     33.92 o 
 -15  19   2        1.28      -32.51     32.51 o 
 -14  19   2        5.81       -7.52     16.63 o 
 -13  19   2        2.15       -0.97     21.76 o 
 -12  19   2       17.39        7.73     17.81 o 
 -11  19   2       30.69       24.79     16.33 o 
 -10  19   2        2.16      -11.18     15.00 o 
  -9  19   2        3.17      -13.72     13.72 o 
  -8  19   2       11.12        2.79     13.64 o 
  -7  19   2        0.48       -2.86     13.21 o 
  -6  19   2       18.73       33.28     16.14 o 
  -5  19   2       78.56       88.03     18.53 o 
  -4  19   2      124.07      153.70     24.57 o 
  -3  19   2       82.32       76.93     12.93 o 
  -2  19   2        7.81        1.88     17.67 o 
  -1  19   2        4.79       -7.80     15.55 o 
   0  19   2        2.09       -6.64     13.45 o 
   1  19   2        8.95       -9.75     13.45 o 
   2  19   2       59.50       48.26     12.96 o 
   3  19   2        6.40       17.75     16.64 o 
   4  19   2       47.07       26.00     19.79 o 
   5  19   2      247.70      252.27     39.57 o 
   6  19   2        0.38        5.65     16.99 o 
   7  19   2       83.10      108.04     21.99 o 
   8  19   2       75.14       71.16     21.47 o 
   9  19   2        0.58      -16.96     16.96 o 
  10  19   2       17.04      -11.92     18.47 o 
  11  19   2       20.61       29.09     21.33 o 
  12  19   2        0.09      -21.27     30.39 o 
  13  19   2       65.74       33.92     31.80 o 
  14  19   2       25.18       12.72     21.71 o 
  15  19   2        1.16      -25.44     31.09 o 
 -14  20   2        9.96       43.81     39.57 o 
 -13  20   2       71.83       61.43     23.81 o 
 -12  20   2       37.67       77.75     19.71 o 
 -11  20   2       55.44       40.75     17.69 o 
 -10  20   2       12.16       12.96     17.25 o 
  -9  20   2      118.61      142.91     22.03 o 
  -8  20   2       26.88       30.34     16.37 o 
  -7  20   2       73.83       92.95     21.07 o 
  -6  20   2      147.56      210.49     25.25 o 
  -5  20   2       10.59       -7.54     16.25 o 
  -4  20   2        2.98       -2.36     24.03 o 
  -3  20   2      144.39      157.53     58.65 o 
  -2  20   2        2.70       -5.90     15.62 o 
  -1  20   2      305.42      402.79     56.53 o 
   0  20   2        0.83      -26.85     26.85 o 
   1  20   2      126.53       84.80     36.75 o 
   2  20   2        0.25      -24.03     26.85 o 
   3  20   2        0.15      -15.93     15.93 o 
   4  20   2        4.43      -10.75     18.37 o 
   5  20   2        7.13      -16.47     16.47 o 
   6  20   2        0.00       -2.31     18.91 o 
   7  20   2       41.20       28.73     19.91 o 
   8  20   2       89.68       73.01     21.92 o 
   9  20   2       35.12       30.20     20.47 o 
  10  20   2        0.01       25.93     19.91 o 
  11  20   2        2.17      -19.47     19.47 o 
  12  20   2        6.70       31.29     21.47 o 
  13  20   2        0.21      -10.53     20.70 o 
  14  20   2       64.87        8.48     35.33 o 
 -12  21   2        9.67       -3.86     17.90 o 
 -11  21   2       17.84       22.97     18.07 o 
 -10  21   2        8.06       -1.28     17.18 o 
  -9  21   2       73.78       79.04     23.60 o 
  -8  21   2        0.00        9.42     35.33 o 
  -7  21   2       68.35       93.64     22.17 o 
  -6  21   2       47.89       87.06     21.61 o 
  -5  21   2        0.49       14.02     17.26 o 
  -4  21   2       31.94       14.06     17.09 o 
  -3  21   2        2.47      -14.89     14.89 o 
  -2  21   2       13.43       14.29     16.90 o 
  -1  21   2      100.89       48.05     33.92 o 
   0  21   2       64.66       50.88     35.33 o 
   1  21   2      106.58       76.32     35.33 o 
   2  21   2       35.89        7.07     31.09 o 
   3  21   2       76.58       21.20     31.09 o 
   4  21   2        2.81      -26.85     26.85 o 
   5  21   2       24.32       25.92     20.03 o 
   6  21   2        9.67      -14.67     18.47 o 
   7  21   2        8.97       16.10     20.47 o 
   8  21   2       15.62       24.65     20.47 o 
   9  21   2        2.91      -18.48     19.79 o 
  10  21   2        1.69        9.79     23.32 o 
  11  21   2       17.27       38.59     22.73 o 
  12  21   2        0.22        8.95     22.34 o 
 -11  22   2       28.55       36.30     37.45 o 
 -10  22   2        2.01      -10.61     21.22 o 
  -9  22   2        0.94      -17.86     31.80 o 
  -8  22   2        1.86       31.15     21.22 o 
  -7  22   2       86.33      105.12     25.25 o 
  -6  22   2      212.59      312.79     57.24 o 
  -5  22   2        3.73      -10.10     25.44 o 
  -4  22   2       19.88      -10.12     17.09 o 
  -3  22   2        6.52       -8.73     17.26 o 
  -2  22   2       12.51      -13.52     16.96 o 
  -1  22   2      122.12      125.92     21.40 o 
   0  22   2       52.12       84.80     38.16 o 
   1  22   2       59.20      117.30     39.57 o 
   2  22   2        5.41       16.96     32.51 o 
   3  22   2       49.19       21.20     33.92 o 
   4  22   2       15.66       15.55     31.09 o 
   5  22   2       92.50       76.32     35.33 o 
   6  22   2        0.01      -24.03     28.27 o 
   7  22   2        1.26       16.25     21.91 o 
   8  22   2        0.27        4.96     20.47 o 
   9  22   2       89.81      101.83     38.87 o 
  10  22   2       35.41       34.22     23.47 o 
  11  22   2        0.97      -14.99     20.47 o 
  -9  23   2       22.88       24.28     22.33 o 
  -8  23   2        4.72        1.14     20.09 o 
  -7  23   2        5.56       34.81     21.22 o 
  -6  23   2       19.61       29.68     31.80 o 
  -5  23   2        7.12       -5.55     18.53 o 
  -4  23   2        0.18        5.62     28.97 o 
  -3  23   2       19.71       21.06     19.26 o 
  -2  23   2        0.28      -17.09     17.09 o 
  -1  23   2       40.52       22.41     25.44 o 
   0  23   2      123.54      135.68     43.81 o 
   1  23   2      144.95      156.88     43.81 o 
   2  23   2        2.39       33.92     35.33 o 
   3  23   2        3.13      -26.85     26.85 o 
   4  23   2        5.12      -28.27     28.27 o 
   5  23   2        2.25        8.48     32.51 o 
   6  23   2        8.74      -11.31     29.68 o 
   7  23   2        1.35      -28.27     29.68 o 
   8  23   2        1.53       33.92     33.92 o 
   9  23   2       14.50       10.28     26.85 o 
  -7  24   2       51.18       93.28     28.27 o 
  -6  24   2       19.72       54.48     24.73 o 
  -5  24   2        3.77      -15.28     19.26 o 
  -4  24   2       28.63       14.70     21.17 o 
  -3  24   2        8.98       36.96     20.09 o 
  -2  24   2        0.39      -20.49     20.49 o 
  -1  24   2        8.55       37.31     20.54 o 
   0  24   2        0.98       -0.31     19.05 o 
   1  24   2       12.97        1.41     32.51 o 
   2  24   2        6.30        5.65     32.51 o 
   3  24   2        7.17        7.07     32.51 o 
   4  24   2       30.84       26.85     33.92 o 
   6  24   2        3.17       14.13     33.92 o 
  -2  25   2        8.88       -4.93     27.56 o 
  -1  25   2        9.63      -13.13     22.61 o 
   0  25   2       53.34       96.35     23.09 o 
   1  25   2        6.50       40.17     43.81 o 
   2  25   2        0.82      -21.20     33.92 o 
 -23   1   3        6.79       59.58     38.16 o 
 -22   1   3        0.35       11.28     58.65 o 
 -21   1   3       17.69        8.32     26.93 o 
 -20   1   3        1.38       24.23     27.77 o 
 -19   1   3       28.54       28.69     25.55 o 
 -18   1   3       33.85       26.30     14.69 o 
 -17   1   3       45.29       34.75     11.70 o 
 -16   1   3       11.12       14.41      9.90 o 
 -15   1   3       88.72       86.72     10.05 o 
 -14   1   3        3.71       -7.41      7.41 o 
 -13   1   3      124.14      140.86     11.73 o 
 -12   1   3       58.84       64.34      6.69 o 
 -11   1   3       99.08      102.52      7.28 o 
 -10   1   3       25.48       19.74      4.28 o 
  -9   1   3       62.76       76.27      5.19 o 
  -8   1   3      501.53      516.13     13.44 o 
  -7   1   3     3167.43     2967.04     61.51 o 
  -6   1   3      487.99      420.86     10.81 o 
  -5   1   3     6298.93     5561.08    106.57 o 
  -4   1   3     2607.72     2520.21     52.28 o 
  -3   1   3    18580.55    17504.68    356.40 o 
  -2   1   3       29.88       45.87      4.02 o 
  -1   1   3     4914.75     5425.45    157.49 o 
   0   1   3      173.98      161.49     16.12 o 
   1   1   3    14269.82    13712.13    454.57 o 
   2   1   3    11080.42    11411.37    322.41 o 
   3   1   3     5900.33     6694.25    235.57 o 
   4   1   3     8136.77     8756.52    238.60 o 
   5   1   3        3.20       12.64      3.67 o 
   6   1   3     1966.37     2065.80     55.71 o 
   7   1   3     3813.37     4017.81    106.12 o 
   8   1   3       78.31       95.98      7.27 o 
   9   1   3       14.59       30.54      5.43 o 
  10   1   3      106.45      111.35      7.71 o 
  11   1   3      131.87      128.10      9.64 o 
  12   1   3      251.71      276.76     15.69 o 
  13   1   3     1059.53     1066.96     37.92 o 
  14   1   3      245.12      306.71     21.42 o 
  15   1   3      146.70      150.45     13.62 o 
  16   1   3       39.81       16.52     11.27 o 
  17   1   3       18.91       20.41     12.01 o 
  18   1   3       20.60       31.44     12.44 o 
  19   1   3        5.62       11.88     12.60 o 
  20   1   3        9.46        3.16     13.19 o 
  21   1   3        0.01      -14.11     14.11 o 
  22   1   3        3.68       13.13     16.73 o 
 -23   2   3        0.89      -29.73     43.11 o 
 -22   2   3        0.05      -11.01     28.93 o 
 -21   2   3        0.13      -36.75     36.75 o 
 -20   2   3      118.90      113.69     31.18 o 
 -19   2   3        0.09      -20.21     20.21 o 
 -18   2   3      175.67      214.15     21.41 o 
 -17   2   3      584.29      624.68     26.01 o 
 -16   2   3        8.98       -4.39     14.71 o 
 -15   2   3      579.75      580.11     23.36 o 
 -14   2   3      328.30      318.08     16.58 o 
 -13   2   3       41.33       41.20     13.52 o 
 -12   2   3     2002.22     1951.09     43.30 o 
 -11   2   3      507.54      466.63     13.84 o 
 -10   2   3      633.27      606.57     15.97 o 
  -9   2   3        2.00       -0.86      3.61 o 
  -8   2   3       18.42        4.59      4.44 o 
  -7   2   3       18.99       11.55      4.26 o 
  -6   2   3      479.16      533.63     12.36 o 
  -5   2   3     6554.03     6321.89    121.05 o 
  -4   2   3      128.17      128.31      9.29 o 
  -3   2   3    14849.74    14533.03    317.92 o 
  -2   2   3     5808.47     5721.81    125.08 o 
  -1   2   3    37568.79    41846.69   1086.28 o 
   0   2   3    17429.35    19731.65    654.11 o 
   1   2   3     1778.53     1990.65     89.35 o 
   2   2   3     5049.32     5868.16    138.02 o 
   3   2   3     3014.42     3210.01    130.57 o 
   4   2   3     1361.42     1326.08     44.35 o 
   5   2   3     3944.06     4167.77    100.81 o 
   6   2   3     1241.49     1194.29     33.73 o 
   7   2   3        0.17       -4.51      4.51 o 
   8   2   3      109.59       98.04      6.87 o 
   9   2   3       95.99       70.12      6.31 o 
  10   2   3      155.11      136.13      8.34 o 
  11   2   3      456.50      430.70     17.36 o 
  12   2   3      783.35      759.24     28.74 o 
  13   2   3       72.80       73.11     11.21 o 
  14   2   3      376.06      436.91     22.17 o 
  15   2   3       16.72       18.13      9.99 o 
  16   2   3      409.96      416.11     22.50 o 
  17   2   3       12.61       14.03     11.25 o 
  18   2   3       97.58      116.76     15.20 o 
  19   2   3      267.26      252.17     20.17 o 
  20   2   3       84.09       83.79     18.18 o 
  21   2   3        4.38      -14.22     14.22 o 
  22   2   3        0.53      -19.32     19.32 o 
 -22   3   3       13.47      -27.77     27.77 o 
 -21   3   3      101.65      105.09     30.79 o 
 -20   3   3        0.10      -18.21     28.97 o 
 -19   3   3       12.34      -12.95     12.95 o 
 -18   3   3       46.58       58.23     12.84 o 
 -17   3   3        0.15       -6.34     10.87 o 
 -16   3   3       71.48       58.38     11.35 o 
 -15   3   3       35.50       21.62      9.57 o 
 -14   3   3      103.60       82.43     11.06 o 
 -13   3   3     1068.05     1090.27     34.56 o 
 -12   3   3       80.33       90.31      8.71 o 
 -11   3   3      129.10      146.72      8.51 o 
 -10   3   3      622.25      663.39     17.27 o 
  -9   3   3        1.37       -3.70      3.70 o 
  -8   3   3       13.41       13.37      4.06 o 
  -7   3   3     1727.56     1817.77     38.83 o 
  -6   3   3        3.10        0.02      2.43 o 
  -5   3   3      271.72      242.99      8.61 o 
  -4   3   3     1511.64     1415.95     30.37 o 
  -3   3   3      239.60      254.27     12.22 o 
  -2   3   3     4875.28     5214.89    115.53 o 
  -1   3   3     5072.29     5248.44    114.65 o 
   0   3   3     2512.15     3160.78     78.77 o 
   1   3   3     1259.24     1475.92     57.79 o 
   2   3   3    14693.93    16658.23    358.19 o 
   3   3   3    16357.53    18592.04    568.57 o 
   4   3   3    12905.95    14858.90    400.88 o 
   5   3   3      180.49      198.06      7.75 o 
   6   3   3        6.21        9.80      3.74 o 
   7   3   3       28.59       31.73      4.88 o 
   8   3   3     1737.15     1576.82     40.54 o 
   9   3   3        2.13       -2.79      4.54 o 
  10   3   3       48.35       41.10      6.17 o 
  11   3   3       36.24       28.22      7.29 o 
  12   3   3      164.45      161.34     12.35 o 
  13   3   3     2673.04     2775.49     86.85 o 
  14   3   3      394.27      445.99     22.13 o 
  15   3   3        3.44       -8.48      8.48 o 
  16   3   3       36.94       28.82     11.02 o 
  17   3   3       13.78        1.77     11.25 o 
  18   3   3        4.74       11.77     14.77 o 
  19   3   3      106.29      147.12     19.54 o 
  20   3   3        7.82       22.14     15.78 o 
  21   3   3        4.51      -13.91     15.06 o 
  22   3   3        2.35       13.89     22.22 o 
 -22   4   3       28.89       -9.65     33.92 o 
 -21   4   3       33.80       25.44     27.98 o 
 -20   4   3      143.32      201.68     30.21 o 
 -19   4   3       44.62       49.99     21.42 o 
 -18   4   3        8.25      -12.57     13.26 o 
 -17   4   3      962.78     1065.85     36.81 o 
 -16   4   3       82.19       77.24     11.62 o 
 -15   4   3       13.61       -3.58      8.51 o 
 -14   4   3      504.35      478.99     20.72 o 
 -13   4   3        9.85        4.59     14.66 o 
 -12   4   3     2930.16     2835.61     71.12 o 
 -11   4   3       10.81       -0.75      5.13 o 
 -10   4   3      206.06      203.21      9.32 o 
  -9   4   3     3069.53     2874.31     65.16 o 
  -8   4   3      266.61      223.58      8.95 o 
  -7   4   3     4064.10     3726.31     77.74 o 
  -6   4   3        6.14       28.91      4.16 o 
  -5   4   3     3640.11     3366.96     69.75 o 
  -4   4   3     6625.04     6620.00    155.64 o 
  -3   4   3      165.01      140.78      6.24 o 
  -2   4   3     8299.32     8890.80    217.91 o 
  -1   4   3    11784.38    12965.59    476.99 o 
   0   4   3    11406.49    13743.44    478.02 o 
   1   4   3    12972.26    14154.23    305.38 o 
   2   4   3      160.85      165.42      5.69 o 
   3   4   3     1456.00     1567.34     38.42 o 
   4   4   3     1063.18     1045.91     33.71 o 
   5   4   3      624.96      678.77     19.70 o 
   6   4   3       12.32       22.40      4.20 o 
   7   4   3        3.02        5.56      4.07 o 
   8   4   3      561.40      580.16     18.08 o 
   9   4   3      202.98      201.40      9.33 o 
  10   4   3       71.43       45.96      6.85 o 
  11   4   3       49.95       61.29      8.54 o 
  12   4   3      146.81      143.74     11.85 o 
  13   4   3      364.77      344.77     22.35 o 
  14   4   3       95.82       87.70     12.24 o 
  15   4   3        1.09       -2.31      9.14 o 
  16   4   3      271.04      273.42     18.47 o 
  17   4   3        2.15       -3.89     12.66 o 
  18   4   3       64.29       86.23     17.05 o 
  19   4   3       96.58       91.89     17.65 o 
  20   4   3       62.94       39.44     16.88 o 
  21   4   3        4.03        8.50     15.42 o 
  22   4   3        0.69      -19.08     19.08 o 
 -22   5   3       34.35       40.99     45.23 o 
 -21   5   3      151.02      173.32     33.93 o 
 -20   5   3        0.46        5.66     27.65 o 
 -19   5   3      171.91      222.17     19.76 o 
 -18   5   3       69.45      106.37     15.81 o 
 -17   5   3        3.22       21.47     11.38 o 
 -16   5   3      413.89      421.87     25.37 o 
 -15   5   3        0.77       -8.96      8.96 o 
 -14   5   3      953.21      898.30     30.84 o 
 -13   5   3     1056.95     1126.25     36.08 o 
 -12   5   3       88.21       62.25      9.09 o 
 -11   5   3      117.09      132.10      9.08 o 
 -10   5   3      497.19      455.02     14.69 o 
  -9   5   3        0.47       -4.17      4.17 o 
  -8   5   3      810.09      828.89     21.75 o 
  -7   5   3      571.67      501.96     17.21 o 
  -6   5   3     1373.81     1417.14     31.04 o 
  -5   5   3     1100.58      963.42     25.56 o 
  -4   5   3      136.88      183.96      7.95 o 
  -3   5   3    14279.89    14148.83    305.63 o 
  -2   5   3     2296.78     2428.19     53.88 o 
  -1   5   3      149.05      165.06     10.37 o 
   0   5   3     1407.73     1747.41     42.96 o 
   1   5   3     3274.26     3684.10    109.98 o 
   2   5   3     1232.02     1143.83     37.23 o 
   3   5   3     2239.35     2325.12     51.44 o 
   4   5   3       81.74      102.11      4.54 o 
   5   5   3     1518.87     1488.02     41.14 o 
   6   5   3     2985.10     3099.55     68.97 o 
   7   5   3     3105.63     3107.68     69.51 o 
   8   5   3        0.01        0.09      4.45 o 
   9   5   3       50.05       40.64      5.74 o 
  10   5   3      216.73      229.25     11.96 o 
  11   5   3      131.71      128.88     10.92 o 
  12   5   3        8.83       13.98      8.46 o 
  13   5   3     3584.69     3601.10    110.12 o 
  14   5   3     1294.42     1350.60     46.70 o 
  15   5   3        0.32       -0.30     11.43 o 
  16   5   3      164.04      152.57     17.56 o 
  17   5   3       19.20       16.92     17.00 o 
  18   5   3        5.26        8.55     14.08 o 
  19   5   3      128.84      191.44     21.70 o 
  20   5   3        4.66        8.70     15.25 o 
  21   5   3        2.26       -4.83     20.11 o 
  22   5   3       44.72       96.52     26.82 o 
 -22   6   3       19.59       15.55     45.23 o 
 -21   6   3       15.14       28.27     42.40 o 
 -20   6   3      107.70       98.93     43.81 o 
 -19   6   3        2.06       -5.87     13.56 o 
 -18   6   3        0.97       -1.68     12.61 o 
 -17   6   3      620.01      658.19     30.02 o 
 -16   6   3       14.61       -4.79      9.79 o 
 -15   6   3      398.58      380.75     18.70 o 
 -14   6   3      196.18      213.15     14.05 o 
 -13   6   3       45.93       36.03      9.63 o 
 -12   6   3      940.71      986.99     29.11 o 
 -11   6   3     2216.56     2096.20     53.90 o 
 -10   6   3      195.63      186.13      9.31 o 
  -9   6   3        6.06       -4.35      4.35 o 
  -8   6   3      352.71      387.08     11.79 o 
  -7   6   3     3472.95     3625.61     76.06 o 
  -6   6   3      290.01      301.03      9.57 o 
  -5   6   3      616.96      523.31     16.18 o 
  -4   6   3      821.00      697.51     19.77 o 
  -3   6   3       24.75       40.10      4.73 o 
  -2   6   3     2717.95     2639.94     58.76 o 
  -1   6   3     2650.05     2635.73     58.53 o 
   0   6   3     2213.65     2184.43     50.25 o 
   1   6   3       52.49       41.49      6.38 o 
   2   6   3       10.36       12.10      2.59 o 
   3   6   3        0.42       -1.98      2.24 o 
   4   6   3     3259.78     3414.26     89.43 o 
   5   6   3     2412.27     2372.99     63.88 o 
   6   6   3     1410.52     1382.84     39.44 o 
   7   6   3      428.49      442.91     12.98 o 
   8   6   3      624.17      688.64     18.59 o 
   9   6   3       15.43        8.40      4.49 o 
  10   6   3      723.25      702.33     23.69 o 
  11   6   3       62.63       76.56      9.37 o 
  12   6   3       72.33       77.92     10.38 o 
  13   6   3       15.39        7.76     13.49 o 
  14   6   3        1.69        8.13     11.49 o 
  15   6   3      204.05      240.97     20.05 o 
  16   6   3      218.12      260.11     25.33 o 
  17   6   3       22.84       22.38     13.97 o 
  18   6   3       15.61       17.51     18.52 o 
  19   6   3       90.04      107.79     18.90 o 
  20   6   3       28.99       14.02     16.37 o 
  21   6   3        2.47        5.26     21.05 o 
  22   6   3       13.70      -31.09     36.75 o 
 -22   7   3        7.23       -2.83     42.40 o 
 -21   7   3       16.58       21.20     43.81 o 
 -20   7   3       32.56       26.85     38.16 o 
 -19   7   3       51.58       56.60     16.71 o 
 -18   7   3      259.69      295.04     20.98 o 
 -17   7   3        0.48       -3.32     12.44 o 
 -16   7   3       32.31       21.97     10.39 o 
 -15   7   3        5.47        4.64      9.15 o 
 -14   7   3        0.04       -4.66      8.77 o 
 -13   7   3      532.20      580.92     22.80 o 
 -12   7   3      721.82      734.28     23.72 o 
 -11   7   3       50.62       42.82      7.46 o 
 -10   7   3      567.19      574.02     19.06 o 
  -9   7   3       26.61       27.05      6.01 o 
  -8   7   3     2085.20     2016.25     44.08 o 
  -7   7   3     1439.00     1382.72     31.33 o 
  -6   7   3      231.39      218.01      8.27 o 
  -5   7   3     1099.42     1074.31     28.72 o 
  -4   7   3      734.46      653.25     19.09 o 
  -3   7   3     1678.36     1474.34     34.41 o 
  -2   7   3     3115.28     2989.73     66.77 o 
  -1   7   3     6946.96     7250.52    157.76 o 
   0   7   3      647.13      671.61     18.31 o 
   1   7   3        0.25        1.74      3.40 o 
   2   7   3       23.54       14.34      3.23 o 
   3   7   3      478.41      460.41     13.93 o 
   4   7   3     1150.99     1148.56     31.85 o 
   5   7   3      244.86      228.50      9.24 o 
   6   7   3      549.46      563.44     17.22 o 
   7   7   3      668.24      629.73     20.75 o 
   8   7   3      161.59      167.85      7.25 o 
   9   7   3       30.14       19.73      5.00 o 
  10   7   3      870.94      805.00     26.36 o 
  11   7   3      144.62      131.44     13.82 o 
  12   7   3       49.02       47.10     16.43 o 
  13   7   3      228.32      250.79     19.54 o 
  14   7   3      473.90      526.70     29.12 o 
  15   7   3      170.94      214.04     19.22 o 
  16   7   3       16.86       -6.17     13.78 o 
  17   7   3        0.90      -11.80     11.80 o 
  18   7   3       41.64       45.16     16.22 o 
  19   7   3        1.20       16.88     15.67 o 
  20   7   3       36.03       35.54     23.09 o 
  21   7   3        0.12       -6.22     21.17 o 
 -21   8   3        4.52      -21.20     40.99 o 
 -20   8   3       52.48       36.75     42.40 o 
 -19   8   3       15.45        3.28     20.21 o 
 -18   8   3       26.19        1.95     26.44 o 
 -17   8   3       41.76       23.56     13.02 o 
 -16   8   3       41.70       28.41     11.97 o 
 -15   8   3       32.54       28.30     10.74 o 
 -14   8   3        1.38      -11.52     11.52 o 
 -13   8   3      171.54      174.14     15.66 o 
 -12   8   3      276.63      251.30     17.02 o 
 -11   8   3      400.77      399.71     16.01 o 
 -10   8   3       24.19       46.84      8.74 o 
  -9   8   3      470.30      557.21     27.65 o 
  -8   8   3       36.67       36.97      7.21 o 
  -7   8   3       50.47       43.24      5.42 o 
  -6   8   3      573.76      525.64     14.41 o 
  -5   8   3     1947.63     1699.68     43.54 o 
  -4   8   3        0.14       -4.10      4.10 o 
  -3   8   3      457.99      417.24     12.32 o 
  -2   8   3      309.73      312.93     14.97 o 
  -1   8   3     1801.05     2008.39     49.43 o 
   0   8   3     3360.55     3598.05     79.89 o 
   1   8   3      998.55     1087.43     28.55 o 
   2   8   3      454.56      454.43     19.60 o 
   3   8   3        2.54       -0.95      3.54 o 
   4   8   3      410.40      375.72     12.64 o 
   5   8   3      244.31      205.43     10.08 o 
   6   8   3     3071.24     3046.14     74.12 o 
   7   8   3      461.59      465.86     15.87 o 
   8   8   3       75.01       69.85     14.28 o 
   9   8   3        2.95       -5.34      5.34 o 
  10   8   3      186.41      157.17     14.23 o 
  11   8   3       71.12       31.69     10.91 o 
  12   8   3       68.07       88.10     14.44 o 
  13   8   3       91.32       93.00     17.72 o 
  14   8   3      206.39      224.76     19.54 o 
  15   8   3      204.66      251.50     22.64 o 
  16   8   3       35.44       21.50     13.92 o 
  17   8   3       40.56       28.55     14.55 o 
  18   8   3        2.10        5.21     14.69 o 
  19   8   3       93.24      117.58     25.47 o 
  20   8   3       15.44       16.22     21.96 o 
  21   8   3       44.53       25.35     24.04 o 
 -21   9   3       12.88       12.72     43.81 o 
 -20   9   3       41.20       76.32     46.64 o 
 -19   9   3        4.91       -0.20     21.37 o 
 -18   9   3        9.34       17.85     15.78 o 
 -17   9   3      118.38      138.75     18.33 o 
 -16   9   3        0.10       -9.20     12.83 o 
 -15   9   3       21.34       -3.82      9.35 o 
 -14   9   3      137.47      109.64     14.50 o 
 -13   9   3       53.44       75.03     11.45 o 
 -12   9   3       62.39       65.98     11.04 o 
 -11   9   3      101.40       93.80      9.38 o 
 -10   9   3      257.44      285.60     13.00 o 
  -9   9   3      557.72      584.17     18.83 o 
  -8   9   3     1568.00     1612.53     39.39 o 
  -7   9   3     1141.83     1031.59     24.88 o 
  -6   9   3        3.45        2.90      4.94 o 
  -5   9   3      685.61      575.21     18.57 o 
  -4   9   3     1550.18     1447.77     38.15 o 
  -3   9   3      119.42      130.20      6.53 o 
  -2   9   3      560.56      457.00     13.48 o 
  -1   9   3       66.92       45.45      4.69 o 
   0   9   3       42.06       60.63      4.69 o 
   1   9   3       39.10       54.07      4.91 o 
   2   9   3      459.55      517.82     14.42 o 
   3   9   3      307.82      282.13     10.83 o 
   4   9   3      511.43      566.33     17.70 o 
   5   9   3     1536.78     1689.97     43.33 o 
   6   9   3      621.90      570.02     18.33 o 
   7   9   3     2350.51     2324.06     67.73 o 
   8   9   3      217.82      200.22     11.37 o 
   9   9   3       61.48       65.32      9.42 o 
  10   9   3        0.62       -9.09      9.09 o 
  11   9   3      884.96      837.45     37.31 o 
  12   9   3     1031.16      936.87     41.20 o 
  13   9   3       74.69       62.94     14.08 o 
  14   9   3        1.20      -11.43     11.43 o 
  15   9   3        0.59      -10.63     12.41 o 
  16   9   3        2.95      -12.73     12.73 o 
  17   9   3       76.79       48.90     16.06 o 
  18   9   3       16.66       23.72     16.22 o 
  19   9   3       21.97        5.78     48.05 o 
  20   9   3       20.40       26.67     38.16 o 
  21   9   3        0.33        0.18     23.43 o 
 -21  10   3        0.30       38.16     45.23 o 
 -20  10   3        0.00      -21.20     39.57 o 
 -19  10   3        2.74       32.32     16.37 o 
 -18  10   3        5.23      -13.72     13.72 o 
 -17  10   3        0.07        7.10     13.59 o 
 -16  10   3       60.34       44.64     15.13 o 
 -15  10   3       12.17       16.31     12.56 o 
 -14  10   3      158.02      175.69     15.70 o 
 -13  10   3        1.11      -10.16     10.16 o 
 -12  10   3     1536.82     1530.44     46.25 o 
 -11  10   3     1001.48     1121.84     32.72 o 
 -10  10   3        0.33       -6.92      6.92 o 
  -9  10   3      108.61      135.44      9.76 o 
  -8  10   3      299.14      336.59     12.73 o 
  -7  10   3      601.04      671.12     30.13 o 
  -6  10   3      305.11      375.17     14.73 o 
  -5  10   3     1039.97      993.92     32.45 o 
  -4  10   3      422.54      341.58     14.03 o 
  -3  10   3      535.52      637.13     22.02 o 
  -2  10   3     1447.62     1378.38     33.24 o 
  -1  10   3       50.18       41.76      7.97 o 
   0  10   3       88.52       69.81      5.79 o 
   1  10   3      556.68      602.67     35.07 o 
   2  10   3     1207.21     1251.06     30.38 o 
   3  10   3      557.75      554.48     17.44 o 
   4  10   3       60.22       47.90      6.74 o 
   5  10   3     1042.41     1027.66     28.83 o 
   6  10   3     2448.34     2364.06     65.06 o 
   7  10   3       18.03        6.39     15.91 o 
   8  10   3      171.95      185.88     18.31 o 
   9  10   3       62.94       66.27     11.95 o 
  10  10   3       95.95       89.66     13.68 o 
  11  10   3      192.88      209.89     18.18 o 
  12  10   3       13.04       20.57     12.19 o 
  13  10   3       43.05       31.26     16.36 o 
  14  10   3       10.33       -4.19     13.00 o 
  15  10   3       22.06       28.88     14.14 o 
  16  10   3       16.27       15.42     14.55 o 
  17  10   3       87.39      106.67     18.67 o 
  18  10   3        3.94      -11.87     18.82 o 
  19  10   3        3.20      -13.57     20.65 o 
  20  10   3        1.58       10.51     31.80 o 
 -20  11   3       63.11       77.73     48.05 o 
 -19  11   3        0.12        7.45     16.37 o 
 -18  11   3       13.00       24.53     26.77 o 
 -17  11   3       19.51       25.77     18.40 o 
 -16  11   3      149.51      192.63     20.40 o 
 -15  11   3       34.79       57.56     21.56 o 
 -14  11   3       85.74       84.71     14.80 o 
 -13  11   3       13.54       14.51     10.69 o 
 -12  11   3       77.25       74.75     10.76 o 
 -11  11   3       14.71       36.89     10.16 o 
 -10  11   3     1224.79     1201.90     34.56 o 
  -9  11   3        1.06        6.91      7.57 o 
  -8  11   3      595.76      575.18     18.06 o 
  -7  11   3       40.74       59.02      7.08 o 
  -6  11   3     2452.37     2354.89     59.68 o 
  -5  11   3     1603.23     1707.34     50.15 o 
  -4  11   3     5700.57     5997.74    159.24 o 
  -3  11   3      665.90      665.89     20.66 o 
  -2  11   3       33.09       22.43      5.93 o 
  -1  11   3      961.55      977.23     30.28 o 
   0  11   3      699.89      680.89     37.69 o 
   1  11   3     1338.25     1319.28     32.42 o 
   2  11   3      759.71      813.98     23.83 o 
   3  11   3     1953.20     1937.97     54.31 o 
   4  11   3      418.87      474.16     18.50 o 
   5  11   3      178.78      200.29     11.75 o 
   6  11   3     1596.26     1655.99     47.82 o 
   7  11   3      392.30      368.74     16.14 o 
   8  11   3      188.54      181.49     11.80 o 
   9  11   3       15.12       -2.63     11.08 o 
  10  11   3       65.99       48.49     20.88 o 
  11  11   3      960.88      874.19     39.86 o 
  12  11   3      296.46      283.04     21.83 o 
  13  11   3       51.22       47.33     14.01 o 
  14  11   3        2.93        6.42     13.51 o 
  15  11   3      172.24      131.33     18.35 o 
  16  11   3        1.04       -8.24     14.01 o 
  17  11   3       39.16       32.28     21.33 o 
  18  11   3       55.87       80.31     26.85 o 
  19  11   3       13.00       40.19     23.43 o 
  20  11   3       19.33       70.67     26.49 o 
 -20  12   3        5.24       26.85     42.40 o 
 -19  12   3        0.07       11.55     21.71 o 
 -18  12   3       49.64       50.63     19.71 o 
 -17  12   3       37.81       54.68     16.22 o 
 -16  12   3        1.61       -0.49     19.77 o 
 -15  12   3        2.69      -12.38     12.38 o 
 -14  12   3       26.04       22.66     13.31 o 
 -13  12   3        0.01       11.06     12.78 o 
 -12  12   3      120.23      124.32     14.01 o 
 -11  12   3      104.33       96.22     14.08 o 
 -10  12   3      203.64      229.40     14.45 o 
  -9  12   3       89.20       97.76      8.47 o 
  -8  12   3      145.86      177.79      9.84 o 
  -7  12   3      101.23      110.64     11.57 o 
  -6  12   3      231.84      276.28     30.86 o 
  -5  12   3      214.14      201.33     12.99 o 
  -4  12   3      262.56      239.95     13.94 o 
  -3  12   3        4.16        1.10      8.53 o 
  -2  12   3     1276.33     1252.04     34.23 o 
  -1  12   3     1207.73     1207.99     33.15 o 
   0  12   3        2.17       -5.47      5.47 o 
   1  12   3      397.55      400.97     15.70 o 
   2  12   3       13.31       -6.73      6.73 o 
   3  12   3     2606.27     2723.08     74.66 o 
   4  12   3      193.62      206.66     14.17 o 
   5  12   3     1457.77     1407.54     41.81 o 
   6  12   3      486.24      489.47     19.50 o 
   7  12   3       70.54       54.02      9.72 o 
   8  12   3     1109.35     1042.09     44.05 o 
   9  12   3       22.35       21.45     11.90 o 
  10  12   3       34.30       29.75     12.85 o 
  11  12   3        1.88       -9.94     11.19 o 
  12  12   3      113.87       86.80     15.23 o 
  13  12   3       18.56       22.64     24.31 o 
  14  12   3       92.72       77.09     16.50 o 
  15  12   3        1.24      -13.54     13.57 o 
  16  12   3       68.53       82.33     23.34 o 
  17  12   3       42.25       70.63     22.73 o 
  18  12   3       20.37       45.32     22.71 o 
  19  12   3        5.85       21.02     22.73 o 
 -19  13   3       34.18       25.44     40.99 o 
 -18  13   3       13.37       46.02     17.71 o 
 -17  13   3       14.53       27.29     16.91 o 
 -16  13   3        6.30        6.10     22.76 o 
 -15  13   3        6.18       -3.63     14.35 o 
 -14  13   3       18.26        1.41     12.69 o 
 -13  13   3      122.08      156.71     17.57 o 
 -12  13   3      294.59      329.20     25.87 o 
 -11  13   3       17.84       10.28     10.04 o 
 -10  13   3       49.19       56.59     11.68 o 
  -9  13   3      207.36      216.82     13.41 o 
  -8  13   3      327.65      307.70     13.04 o 
  -7  13   3      505.30      456.16     15.74 o 
  -6  13   3      103.11      113.19      9.49 o 
  -5  13   3      427.79      407.71     18.83 o 
  -4  13   3     2546.16     2637.97     74.31 o 
  -3  13   3      320.30      341.83     14.41 o 
  -2  13   3     1077.63      948.19     27.80 o 
  -1  13   3       78.55       49.92     11.54 o 
   0  13   3      101.88       93.63     10.32 o 
   1  13   3      808.89      747.92     23.03 o 
   2  13   3        1.36      -11.35     11.35 o 
   3  13   3     1920.95     1919.87     55.30 o 
   4  13   3      760.90      751.97     26.26 o 
   5  13   3       12.25       13.32      8.10 o 
   6  13   3      510.62      505.55     20.38 o 
   7  13   3      860.11      817.31     37.48 o 
   8  13   3      413.09      392.08     24.40 o 
   9  13   3       40.00       40.43     13.40 o 
  10  13   3       26.31       25.89     12.49 o 
  11  13   3      151.38      175.08     18.14 o 
  12  13   3      229.70      231.00     20.81 o 
  13  13   3       54.38       28.60     14.01 o 
  14  13   3       62.12       37.43     15.05 o 
  15  13   3       21.34        0.46     17.99 o 
  16  13   3       34.03       34.53     21.92 o 
  17  13   3        7.57        2.50     21.33 o 
  18  13   3       35.64       58.67     24.10 o 
  19  13   3        1.39       -8.23     21.68 o 
 -19  14   3        4.73       19.79     39.57 o 
 -18  14   3       18.86       34.42     17.71 o 
 -17  14   3       16.61       11.85     16.52 o 
 -16  14   3        0.05       19.90     16.35 o 
 -15  14   3       17.91       16.53     15.51 o 
 -14  14   3        0.52       -4.60     12.78 o 
 -13  14   3        0.45       -4.59     12.69 o 
 -12  14   3       66.92       72.57     26.15 o 
 -11  14   3       80.44      101.63     15.36 o 
 -10  14   3       35.70       41.80     11.55 o 
  -9  14   3       56.31       63.73     14.73 o 
  -8  14   3      102.07       84.73     12.54 o 
  -7  14   3      139.04      138.95     10.44 o 
  -6  14   3      370.92      292.99     13.85 o 
  -5  14   3      128.71      142.10     15.60 o 
  -4  14   3       16.41       -6.89      6.89 o 
  -3  14   3     1147.56     1125.38     32.29 o 
  -2  14   3     1960.51     1949.94     51.17 o 
  -1  14   3       20.72        1.06     12.96 o 
   0  14   3      439.63      430.18     19.20 o 
   1  14   3     1892.74     1874.90     54.36 o 
   2  14   3       20.15       11.16      8.83 o 
   3  14   3       17.04        4.33     10.06 o 
   4  14   3     1450.50     1450.88     43.79 o 
   5  14   3       26.49        8.46      8.38 o 
   6  14   3       53.62       42.99     13.31 o 
   7  14   3        5.74       -4.37     11.68 o 
   8  14   3       90.87       74.44     14.64 o 
   9  14   3       43.80       30.38     16.16 o 
  10  14   3       73.02       56.86     14.86 o 
  11  14   3       62.02       83.20     15.68 o 
  12  14   3        5.24       -3.08     12.57 o 
  13  14   3       26.09       40.44     19.32 o 
  14  14   3       18.01       47.16     20.32 o 
  15  14   3       93.77       72.20     22.73 o 
  16  14   3       56.84       75.23     47.35 o 
  17  14   3       71.08      108.34     25.47 o 
  18  14   3        0.50       19.17     25.44 o 
 -18  15   3       23.29       23.90     21.29 o 
 -17  15   3       11.15        6.48     27.51 o 
 -16  15   3       91.09       90.39     25.97 o 
 -15  15   3        3.80        0.57     15.39 o 
 -14  15   3        7.02       -9.50     14.44 o 
 -13  15   3       21.32       33.35     16.46 o 
 -12  15   3        1.00       -7.87     12.79 o 
 -11  15   3       37.09       53.48     14.34 o 
 -10  15   3       81.30       90.05     25.75 o 
  -9  15   3        6.54      -13.04     13.04 o 
  -8  15   3      215.25      236.82     19.79 o 
  -7  15   3      337.82      307.36     18.30 o 
  -6  15   3     1358.17     1317.70     37.50 o 
  -5  15   3      226.55      160.86     12.18 o 
  -4  15   3       41.34       32.76      8.11 o 
  -3  15   3     1558.47     1507.73     41.31 o 
  -2  15   3       17.82        1.47      7.42 o 
  -1  15   3       81.90       88.28     10.23 o 
   0  15   3      442.92      451.07     19.79 o 
   1  15   3      194.14      176.85     12.91 o 
   2  15   3        6.40       -3.70     10.80 o 
   3  15   3      164.43      186.50     12.98 o 
   4  15   3       26.54       41.16      9.88 o 
   5  15   3      221.42      182.74     18.48 o 
   6  15   3      346.97      297.68     27.11 o 
   7  15   3      724.68      649.92     42.59 o 
   8  15   3        1.29       -8.93     12.43 o 
   9  15   3        1.64        4.09     24.02 o 
  10  15   3      171.26      127.46     17.32 o 
  11  15   3        0.27        7.33     14.26 o 
  12  15   3      106.43      121.16     22.92 o 
  13  15   3        0.55      -15.62     15.62 o 
  14  15   3        7.29       16.96     19.32 o 
  15  15   3        0.99        4.73     19.32 o 
  16  15   3       22.32       28.04     31.80 o 
  17  15   3        8.37        7.07     21.05 o 
  18  15   3        1.73       11.19     22.71 o 
 -17  16   3       70.50       92.36     20.67 o 
 -16  16   3       34.24       29.87     26.69 o 
 -15  16   3        0.95      -15.36     15.36 o 
 -14  16   3        9.17       11.82     15.54 o 
 -13  16   3        3.52       -2.75     16.69 o 
 -12  16   3       43.21       47.87     17.70 o 
 -11  16   3       24.83        2.11     12.91 o 
 -10  16   3       23.95       42.27     13.72 o 
  -9  16   3        1.20       -2.99     12.11 o 
  -8  16   3       84.98       58.67     13.74 o 
  -7  16   3      139.26      157.17     16.70 o 
  -6  16   3       21.63        7.79     11.83 o 
  -5  16   3      138.56      146.65     14.48 o 
  -4  16   3       48.21       38.27      8.76 o 
  -3  16   3      191.08      185.31     11.95 o 
  -2  16   3      275.17      262.50     15.56 o 
  -1  16   3       53.76       29.20     10.03 o 
   0  16   3      684.42      653.70     25.34 o 
   1  16   3      764.71      767.10     30.55 o 
   2  16   3      714.75      748.88     30.28 o 
   3  16   3      400.75      441.54     42.11 o 
   4  16   3      559.94      528.68     44.66 o 
   5  16   3        2.00      -11.95     11.95 o 
   6  16   3       39.12       57.47     14.69 o 
   7  16   3       43.30       31.04     13.54 o 
   8  16   3       49.44       21.81     13.58 o 
   9  16   3       20.07        5.47     13.74 o 
  10  16   3        0.75       -6.81     16.29 o 
  11  16   3        3.88       -8.88     15.90 o 
  12  16   3        5.61       11.08     18.31 o 
  13  16   3       89.60       49.60     20.92 o 
  14  16   3       18.39       33.39     21.33 o 
  15  16   3       51.00       74.73     23.74 o 
  16  16   3       14.63       12.62     20.32 o 
  17  16   3       16.05       -8.03     24.73 o 
 -17  17   3        2.30        0.00     21.20 o 
 -16  17   3       11.50        9.93     17.68 o 
 -15  17   3        0.44       23.43     17.63 o 
 -14  17   3        2.66       36.46     18.82 o 
 -13  17   3       17.38       10.53     17.76 o 
 -12  17   3        4.21        4.76     14.98 o 
 -11  17   3        8.90       -9.86     28.99 o 
 -10  17   3       51.37       59.56     16.94 o 
  -9  17   3       11.39       19.74     13.49 o 
  -8  17   3       54.11       60.73     14.03 o 
  -7  17   3        8.12       -7.22     12.29 o 
  -6  17   3       27.91       19.94     13.36 o 
  -5  17   3        5.58       -4.33     12.30 o 
  -4  17   3      505.65      573.57     32.51 o 
  -3  17   3       70.88       83.55     27.69 o 
  -2  17   3       28.44       38.78     13.36 o 
  -1  17   3        6.17       -1.68     11.81 o 
   0  17   3       15.10       26.82     13.50 o 
   1  17   3      111.01       84.20     16.19 o 
   2  17   3        0.02       22.44     13.72 o 
   3  17   3      198.02      210.08     27.43 o 
   4  17   3       55.69       45.54     14.64 o 
   5  17   3      253.47      250.47     21.75 o 
   6  17   3        1.09        5.56     12.89 o 
   7  17   3       20.98       16.70     16.47 o 
   8  17   3       43.92       27.73     18.47 o 
   9  17   3       42.73       31.09     26.15 o 
  10  17   3      147.91      118.99     23.34 o 
  11  17   3      111.80      110.06     22.92 o 
  12  17   3       28.19       54.72     21.20 o 
  13  17   3       20.16       10.64     19.91 o 
  14  17   3        3.29       -7.07     19.32 o 
  15  17   3        0.04      -18.29     18.29 o 
  16  17   3       10.52       30.09     23.74 o 
 -16  18   3        8.69       14.43     31.80 o 
 -15  18   3        5.61        5.84     17.37 o 
 -14  18   3       45.60       38.92     21.91 o 
 -13  18   3      178.15      191.65     42.84 o 
 -12  18   3       91.76      150.28     20.53 o 
 -11  18   3       40.34       44.58     16.38 o 
 -10  18   3       17.08       19.75     16.65 o 
  -9  18   3        6.46      -10.35     13.21 o 
  -8  18   3       11.60        5.17     13.12 o 
  -7  18   3       16.50       15.31     13.41 o 
  -6  18   3       69.31       32.65     26.35 o 
  -5  18   3      210.71      246.52     24.17 o 
  -4  18   3      131.03       92.75     18.36 o 
  -3  18   3       16.77       22.61     29.68 o 
  -2  18   3        3.51      -15.55     26.85 o 
  -1  18   3       48.36       20.58     24.73 o 
   0  18   3       20.76        1.59     15.16 o 
   1  18   3      157.74      153.73     22.73 o 
   2  18   3      199.52      179.29     23.09 o 
   3  18   3      142.15      118.26     36.04 o 
   4  18   3        0.01       -1.50     15.90 o 
   5  18   3      111.05      145.11     37.45 o 
   6  18   3      266.25      301.53     33.92 o 
   7  18   3       18.41       10.12     18.47 o 
   8  18   3        0.46        8.92     17.47 o 
   9  18   3       34.64       12.65     19.47 o 
  10  18   3        4.56      -10.52     18.37 o 
  11  18   3       92.68       89.22     22.92 o 
  12  18   3        4.39        5.37     19.91 o 
  13  18   3       20.50        3.41     20.03 o 
  14  18   3        0.40        3.00     19.91 o 
  15  18   3        0.33       -4.11     20.92 o 
 -15  19   3       11.17       24.03     21.17 o 
 -14  19   3        5.85       -7.35     18.82 o 
 -13  19   3        3.45       16.95     17.10 o 
 -12  19   3       32.23       49.81     21.07 o 
 -11  19   3       88.02      129.70     26.73 o 
 -10  19   3       51.67       67.75     18.35 o 
  -9  19   3       37.61       63.32     15.90 o 
  -8  19   3       26.40       23.76     14.78 o 
  -7  19   3       10.10       -3.83     16.30 o 
  -6  19   3       31.41       15.70     15.99 o 
  -5  19   3        3.97       -1.98     19.79 o 
  -4  19   3      161.88      234.42     24.03 o 
  -3  19   3        2.15       -2.83     29.68 o 
  -2  19   3      158.74       96.10     36.75 o 
  -1  19   3       54.29       66.43     33.92 o 
   0  19   3      258.63      228.22     31.80 o 
   1  19   3        3.23      -14.89     14.89 o 
   2  19   3        7.94        1.11     15.93 o 
   3  19   3      118.76      153.44     23.43 o 
   4  19   3       11.41       10.27     16.64 o 
   5  19   3        2.24      -15.99     15.99 o 
   6  19   3        6.98        4.24     17.99 o 
   7  19   3      258.56      252.92     29.47 o 
   8  19   3       42.22       27.51     19.47 o 
   9  19   3        3.29      -16.47     16.47 o 
  10  19   3       48.43       48.09     21.47 o 
  11  19   3       96.67       94.81     23.92 o 
  12  19   3        8.18        4.95     23.32 o 
  13  19   3        0.32      -18.91     18.91 o 
  14  19   3        0.00      -19.69     19.69 o 
 -13  20   3       20.15       22.54     18.63 o 
 -12  20   3       74.41       86.17     19.97 o 
 -11  20   3      112.62      123.02     20.55 o 
 -10  20   3        7.17      -16.13     16.27 o 
  -9  20   3       42.52       39.49     17.25 o 
  -8  20   3       43.94       26.49     18.69 o 
  -7  20   3       44.46       60.55     18.83 o 
  -6  20   3       10.14       13.98     17.09 o 
  -5  20   3       31.66       47.26     32.51 o 
  -4  20   3       27.75       17.70     16.30 o 
  -3  20   3        8.09       14.92     15.99 o 
  -2  20   3       32.17       24.03     31.09 o 
  -1  20   3        2.45        2.83     29.68 o 
   0  20   3      156.87      176.66     40.99 o 
   1  20   3        0.01      -18.37     26.85 o 
   2  20   3       81.95       81.28     20.70 o 
   3  20   3      144.56      191.52     60.77 o 
   4  20   3       62.02       46.67     19.91 o 
   5  20   3       54.96       53.33     20.47 o 
   6  20   3       98.99      129.57     24.35 o 
   7  20   3        2.52      -17.30     17.30 o 
   8  20   3       11.32       16.89     19.47 o 
   9  20   3       11.44      -11.01     18.91 o 
  10  20   3        5.93       -1.85     19.47 o 
  11  20   3       27.32      -11.31     20.47 o 
  12  20   3       31.67       41.69     22.99 o 
  13  20   3        3.38       22.37     22.73 o 
 -12  21   3        2.71        5.44     17.80 o 
 -11  21   3       17.52       26.74     20.35 o 
 -10  21   3        5.66      -18.12     19.63 o 
  -9  21   3        3.01      -16.24     18.69 o 
  -8  21   3        0.04      -10.50     18.53 o 
  -7  21   3      104.66      154.29     23.89 o 
  -6  21   3        3.43      -13.34     17.26 o 
  -5  21   3       31.58        4.95     42.40 o 
  -4  21   3       15.78       17.03     33.21 o 
  -3  21   3      268.13      301.01     32.51 o 
  -2  21   3        6.26        7.07     32.51 o 
  -1  21   3       60.77        9.89     32.51 o 
   0  21   3        8.47       16.96     31.09 o 
   1  21   3        0.46        9.89     29.68 o 
   2  21   3        6.87       18.37     31.09 o 
   3  21   3        8.31       -4.24     28.27 o 
   4  21   3        1.36        3.32     19.69 o 
   5  21   3       41.91       63.86     21.71 o 
   6  21   3       56.61       51.59     23.32 o 
   7  21   3        0.08        8.26     19.47 o 
   8  21   3        2.08      -16.85     19.32 o 
   9  21   3       31.69       37.47     22.47 o 
  10  21   3        3.01      -18.37     21.20 o 
  11  21   3        0.14       19.85     20.92 o 
  12  21   3       43.85       18.37     22.99 o 
 -11  22   3        9.92       19.79     24.03 o 
 -10  22   3        2.30       16.17     29.68 o 
  -9  22   3       38.53       20.46     29.68 o 
  -8  22   3        0.04       -2.57     19.63 o 
  -7  22   3        0.43        9.39     19.80 o 
  -6  22   3       13.61       21.33     19.63 o 
  -5  22   3        8.52      -16.16     16.16 o 
  -4  22   3       39.28       30.76     19.45 o 
  -3  22   3       28.01       45.10     19.63 o 
  -2  22   3        0.43      -14.53     28.97 o 
  -1  22   3        3.18        8.48     33.92 o 
   0  22   3       46.22       50.88     36.75 o 
   1  22   3       69.53       86.21     38.16 o 
   2  22   3        4.54       15.55     32.51 o 
   3  22   3        5.99        9.89     31.09 o 
   4  22   3        6.71      -29.68     29.68 o 
   5  22   3        8.86      -16.96     28.27 o 
   6  22   3       21.57       25.73     21.92 o 
   7  22   3        2.69      -16.96     19.99 o 
   8  22   3       12.81        9.38     20.47 o 
   9  22   3        8.93        9.93     21.47 o 
  10  22   3        4.97       31.47     22.47 o 
  -9  23   3       11.41        5.65     22.61 o 
  -8  23   3        0.42      -14.69     19.95 o 
  -7  23   3       26.60        2.38     32.51 o 
  -6  23   3       18.57       31.34     20.54 o 
  -5  23   3        4.90        0.90     18.36 o 
  -4  23   3        2.70        2.79     18.56 o 
  -3  23   3       10.01       -2.21     38.16 o 
  -2  23   3        3.60       -5.44     17.98 o 
  -1  23   3        0.53       18.37     32.51 o 
   0  23   3        2.62       50.88     36.75 o 
   1  23   3       44.13       52.29     35.33 o 
   2  23   3       94.25      117.30     39.57 o 
   3  23   3        0.11        9.89     31.09 o 
   4  23   3        0.37       -9.89     28.27 o 
   5  23   3       41.88       -7.07     31.09 o 
   6  23   3       17.49        8.48     32.51 o 
   7  23   3        1.98        2.83     31.09 o 
   8  23   3       35.40       29.31     22.92 o 
  -6  24   3        6.91        6.47     20.90 o 
  -5  24   3        2.89       16.16     20.33 o 
  -4  24   3       28.82       34.01     20.54 o 
  -3  24   3       12.17       20.04     19.63 o 
  -2  24   3       12.55       39.08     31.80 o 
  -1  24   3        1.51        7.84     20.92 o 
   0  24   3       37.53      107.41     43.81 o 
   1  24   3       92.60       81.97     42.40 o 
   2  24   3        0.11       28.27     33.92 o 
   3  24   3        3.19        8.48     31.09 o 
   4  24   3        0.04       12.72     32.51 o 
   5  24   3        0.00       28.27     33.92 o 
 -22   0   4        0.91        5.65     43.81 o 
 -21   0   4        1.70      -40.99     40.99 o 
 -20   0   4      123.55      164.93     43.11 o 
 -19   0   4        2.42       12.85     20.92 o 
 -18   0   4      587.16      784.85     50.70 o 
 -17   0   4      253.16      281.89     22.00 o 
 -16   0   4        2.07        0.14     12.69 o 
 -15   0   4      273.49      287.46     20.12 o 
 -14   0   4        0.24       -9.92     10.34 o 
 -13   0   4     3279.26     3041.86    106.35 o 
 -12   0   4       48.19       36.62     12.36 o 
 -11   0   4      245.56      258.56     15.66 o 
 -10   0   4       80.73       79.44      8.28 o 
  -9   0   4      632.98      632.65     22.84 o 
  -8   0   4     8220.02     8053.61    231.20 o 
  -7   0   4    25041.83    25021.16    709.96 o 
  -6   0   4     1296.60     1552.20     46.68 o 
  -5   0   4        4.36       13.10      3.91 o 
  -4   0   4     5974.81     6175.57    179.55 o 
  -3   0   4      227.16      162.01      7.64 o 
  -2   0   4     1520.55     1716.44     67.45 o 
  -1   0   4      432.58      571.16     25.75 o 
   0   0   4      720.45      764.60     50.88 o 
   1   0   4       28.48       60.77      9.89 o 
   2   0   4      124.36      192.87      8.68 o 
   3   0   4      284.85      280.94     12.73 o 
   4   0   4     6753.95     6931.35    231.60 o 
   5   0   4     1664.23     1693.29     59.52 o 
   6   0   4     1166.91     1312.90     48.10 o 
   7   0   4     1881.85     1619.25    101.03 o 
   8   0   4     2002.51     1627.07     60.04 o 
   9   0   4     4062.50     3963.33    136.49 o 
  10   0   4        9.01        6.28      8.83 o 
  11   0   4      621.62      591.26     32.47 o 
  12   0   4      783.40      674.65     37.39 o 
  13   0   4     3475.68     3293.11    143.81 o 
  14   0   4        0.20       -8.48     16.96 o 
  15   0   4      317.85      346.69     30.39 o 
  16   0   4       24.94       39.70     16.29 o 
  17   0   4        0.18      -13.57     13.57 o 
  18   0   4      149.91      157.90     23.09 o 
  19   0   4       14.75       25.66     18.67 o 
  20   0   4       31.74       10.41     18.67 o 
  21   0   4        0.02      -19.79     21.20 o 
  22   0   4        9.08       25.44     26.85 o 
 -22   1   4        0.04      -23.58     28.47 o 
 -21   1   4       13.24       12.64     27.93 o 
 -20   1   4        0.19      -11.23     15.06 o 
 -19   1   4       83.70      139.96     15.47 o 
 -18   1   4       14.19        6.13     11.67 o 
 -17   1   4       31.10       11.08     15.15 o 
 -16   1   4        0.36       -7.51      7.51 o 
 -15   1   4      219.88      187.74     11.92 o 
 -14   1   4      384.72      383.97     15.98 o 
 -13   1   4       69.96       25.27     12.83 o 
 -12   1   4     1126.89      927.54     26.85 o 
 -11   1   4       59.81       72.44     12.27 o 
 -10   1   4      384.66      382.64     11.81 o 
  -9   1   4     1226.36     1213.77     27.44 o 
  -8   1   4     3473.91     3610.03     79.77 o 
  -7   1   4      283.69      224.76     12.67 o 
  -6   1   4     4410.20     4294.01     83.02 o 
  -5   1   4     8545.87     8295.11    168.93 o 
  -4   1   4    14061.54    13300.22    271.17 o 
  -3   1   4      664.26      666.50     19.85 o 
  -2   1   4     1799.05     1849.53     53.96 o 
  -1   1   4      104.24       73.58      4.49 o 
   0   1   4      300.52      368.89     20.19 o 
   1   1   4      814.81      885.64     42.29 o 
   2   1   4      439.36      432.74     16.98 o 
   3   1   4      257.58      220.79     15.01 o 
   4   1   4        5.35       -0.75      7.49 o 
   5   1   4     1918.90     2228.83     54.39 o 
   6   1   4     1346.83     1308.16     41.50 o 
   7   1   4    11710.21    12149.84    286.83 o 
   8   1   4     4895.33     5118.81    123.42 o 
   9   1   4      642.80      589.59     17.59 o 
  10   1   4      542.65      540.99     21.32 o 
  11   1   4        0.86       -1.56      6.82 o 
  12   1   4       88.68      121.62     15.53 o 
  13   1   4      386.64      457.71     22.53 o 
  14   1   4       15.20       12.43      9.70 o 
  15   1   4      359.81      375.55     20.24 o 
  16   1   4       65.59       95.07     13.13 o 
  17   1   4        8.08        3.51     10.66 o 
  18   1   4      205.05      233.81     29.58 o 
  19   1   4      114.19      156.06     17.22 o 
  20   1   4       10.53        9.73     14.74 o 
  21   1   4        0.45      -11.98     18.48 o 
  22   1   4        0.51      -16.99     16.99 o 
 -22   2   4       30.69       10.63     31.47 o 
 -21   2   4        0.05      -24.98     24.98 o 
 -20   2   4        5.69      -16.32     16.32 o 
 -19   2   4       30.39       45.57     12.94 o 
 -18   2   4       87.70      123.03     14.26 o 
 -17   2   4       50.41       33.57     16.99 o 
 -16   2   4        6.05      -11.91     11.91 o 
 -15   2   4        0.31      -10.23     10.23 o 
 -14   2   4       73.04       52.70      9.04 o 
 -13   2   4     2594.45     2503.09     63.26 o 
 -12   2   4       92.75      103.31     11.61 o 
 -11   2   4      214.29      223.88     10.47 o 
 -10   2   4        0.53       -2.71      4.54 o 
  -9   2   4     2436.23     2212.85     47.30 o 
  -8   2   4     4600.21     4144.67     85.45 o 
  -7   2   4     4545.76     4373.42     84.90 o 
  -6   2   4       53.46       83.83      8.98 o 
  -5   2   4      390.92      326.10     12.77 o 
  -4   2   4      262.70      226.06     15.53 o 
  -3   2   4     4440.17     4102.85     90.52 o 
  -2   2   4     3758.82     3691.51     81.36 o 
  -1   2   4     1034.54     1208.39     33.33 o 
   0   2   4     4973.90     5500.22    226.27 o 
   1   2   4      796.89      840.62     46.04 o 
   2   2   4     7508.53     7703.96    256.88 o 
   3   2   4      955.15     1055.92     29.98 o 
   4   2   4     8356.67     9133.37    448.36 o 
   5   2   4      160.49      168.32      8.21 o 
   6   2   4     5146.34     5499.75    130.16 o 
   7   2   4     2408.37     2251.11     61.40 o 
   8   2   4     3601.59     3409.48     91.33 o 
   9   2   4     1002.50     1053.96     31.56 o 
  10   2   4        1.37       -5.53      5.94 o 
  11   2   4      256.94      258.64     14.58 o 
  12   2   4       94.39       80.33     10.15 o 
  13   2   4      947.82      871.62     33.18 o 
  14   2   4      721.21      763.24     30.16 o 
  15   2   4       52.49       49.69     13.40 o 
  16   2   4      227.24      241.87     17.32 o 
  17   2   4       76.94       91.61     13.47 o 
  18   2   4        5.05       -1.08     11.49 o 
  19   2   4       36.08       37.75     15.57 o 
  20   2   4       27.88       27.17     15.57 o 
  21   2   4       14.95       15.24     16.40 o 
  22   2   4        1.01      -15.23     15.23 o 
 -22   3   4        6.45      -27.36     27.36 o 
 -21   3   4        2.80       -1.51     29.47 o 
 -20   3   4        2.46       -7.63     14.42 o 
 -19   3   4       64.37       61.91     13.51 o 
 -18   3   4       97.84       77.93     15.99 o 
 -17   3   4        1.83       -9.90      9.90 o 
 -16   3   4      209.02      213.62     16.98 o 
 -15   3   4        2.08       -7.77      8.22 o 
 -14   3   4      727.18      704.91     26.03 o 
 -13   3   4      102.78       78.48     10.69 o 
 -12   3   4      130.99      149.09      9.88 o 
 -11   3   4        9.63        1.87      5.79 o 
 -10   3   4      812.06      775.43     20.72 o 
  -9   3   4      703.42      643.31     16.45 o 
  -8   3   4     1786.43     1789.99     44.12 o 
  -7   3   4     3242.22     3204.07     62.93 o 
  -6   3   4     1980.27     1895.74     38.02 o 
  -5   3   4      102.73       93.17      4.86 o 
  -4   3   4     3824.60     3582.29     78.82 o 
  -3   3   4      511.86      554.48     12.71 o 
  -2   3   4       42.33       67.54      3.94 o 
  -1   3   4     1081.79      933.21     26.52 o 
   0   3   4     5169.81     6320.96    264.37 o 
   1   3   4      730.08      783.07     34.09 o 
   2   3   4     3377.89     3967.16    116.35 o 
   3   3   4      205.86      203.58      7.66 o 
   4   3   4     1098.93     1172.45     29.43 o 
   5   3   4       90.46      114.94      5.20 o 
   6   3   4     7235.57     7458.01    176.38 o 
   7   3   4     4706.45     4871.21    116.97 o 
   8   3   4     1294.69     1241.03     32.93 o 
   9   3   4      174.14      161.43      8.88 o 
  10   3   4      199.80      192.72     11.70 o 
  11   3   4       15.47       15.42      7.35 o 
  12   3   4      206.28      206.77     13.58 o 
  13   3   4        0.87       -2.33      9.12 o 
  14   3   4       19.91        1.41     10.81 o 
  15   3   4        5.14       -8.84      8.84 o 
  16   3   4       17.00        1.56     10.20 o 
  17   3   4      123.92      148.85     17.85 o 
  18   3   4       61.88       65.58     15.89 o 
  19   3   4       30.29       28.76     15.54 o 
  20   3   4        3.43      -14.01     14.01 o 
  21   3   4        1.13      -14.22     14.22 o 
  22   3   4       14.08        9.56     19.40 o 
 -22   4   4        1.75      -18.98     28.27 o 
 -21   4   4        4.86      -26.93     26.93 o 
 -20   4   4        5.65       10.92     16.73 o 
 -19   4   4        1.43      -11.74     11.74 o 
 -18   4   4        9.68        4.07     11.26 o 
 -17   4   4       16.95        7.84     11.23 o 
 -16   4   4        6.19        8.82      9.81 o 
 -15   4   4       62.09       74.81     11.30 o 
 -14   4   4        9.12        5.07      8.72 o 
 -13   4   4      278.50      277.51     15.48 o 
 -12   4   4      306.00      324.44     16.76 o 
 -11   4   4        6.63       -4.81      6.13 o 
 -10   4   4      292.00      292.17     12.09 o 
  -9   4   4      107.13      128.40      6.72 o 
  -8   4   4      947.62      963.60     22.29 o 
  -7   4   4     5147.44     5032.74     97.57 o 
  -6   4   4      357.87      281.71     11.71 o 
  -5   4   4      253.49      236.81      7.82 o 
  -4   4   4     1322.12     1436.18     32.98 o 
  -3   4   4     4160.14     4501.39     98.50 o 
  -2   4   4       44.89       24.65      2.56 o 
  -1   4   4     2049.90     2082.95     55.47 o 
   0   4   4     2218.79     2778.88     89.86 o 
   1   4   4       69.15       67.42      5.33 o 
   2   4   4     3432.51     4238.48     92.17 o 
   3   4   4     5967.65     7287.62    157.91 o 
   4   4   4      281.61      349.83     12.90 o 
   5   4   4       97.56      117.42      6.45 o 
   6   4   4       58.51       51.71      5.30 o 
   7   4   4     2040.35     2118.35     53.04 o 
   8   4   4       12.72        9.77      4.96 o 
   9   4   4      178.20      168.66      9.78 o 
  10   4   4      297.56      296.27     14.71 o 
  11   4   4       60.09       35.25      8.14 o 
  12   4   4      257.62      261.76     15.27 o 
  13   4   4      101.08      107.84     12.16 o 
  14   4   4      143.74      155.84     13.35 o 
  15   4   4       15.25       14.72      9.90 o 
  16   4   4      217.56      208.84     20.24 o 
  17   4   4      210.86      212.10     19.83 o 
  18   4   4        3.75       -1.54     13.24 o 
  19   4   4       11.90       20.48     15.39 o 
  20   4   4       13.01       36.53     16.40 o 
  21   4   4       44.34       23.55     18.43 o 
  22   4   4       10.07       14.07     22.71 o 
 -22   5   4       13.91        5.33     29.88 o 
 -21   5   4        5.32      -17.54     17.54 o 
 -20   5   4        4.21      -13.56     13.56 o 
 -19   5   4        3.82      -12.83     12.83 o 
 -18   5   4        2.69       -8.72     11.32 o 
 -17   5   4       10.45       -2.32     10.97 o 
 -16   5   4       54.50       32.33     13.44 o 
 -15   5   4      228.49      224.59     14.68 o 
 -14   5   4       50.20       58.38     10.34 o 
 -13   5   4      192.16      201.70     13.34 o 
 -12   5   4      185.66      188.16     12.61 o 
 -11   5   4       23.42       -0.57      9.27 o 
 -10   5   4      267.82      273.50     13.06 o 
  -9   5   4       46.17       31.17      5.91 o 
  -8   5   4      459.55      436.92     12.68 o 
  -7   5   4      351.21      324.74     13.54 o 
  -6   5   4        2.05       16.64      4.83 o 
  -5   5   4      121.22       97.54      6.18 o 
  -4   5   4     1078.94     1039.60     30.04 o 
  -3   5   4      145.95      186.71      8.01 o 
  -2   5   4      199.31      237.21     11.55 o 
  -1   5   4     1646.47     2207.07     58.18 o 
   0   5   4     5940.52     7451.20    199.07 o 
   1   5   4     1320.35     1216.01     27.94 o 
   2   5   4      895.66     1156.68     35.38 o 
   3   5   4       14.41        9.60      3.17 o 
   4   5   4      310.06      339.91     11.21 o 
   5   5   4     1394.03     1547.75     45.32 o 
   6   5   4      831.68      883.54     24.29 o 
   7   5   4      135.46      151.80      8.20 o 
   8   5   4        5.23       -1.73      4.63 o 
   9   5   4      118.39      107.54      9.12 o 
  10   5   4       27.26       19.16      7.00 o 
  11   5   4       26.10       13.27     10.61 o 
  12   5   4       12.59      -11.02     11.02 o 
  13   5   4      258.21      245.80     15.69 o 
  14   5   4       13.68        0.65     10.64 o 
  15   5   4      230.86      218.97     22.30 o 
  16   5   4       46.48       27.29     13.00 o 
  17   5   4        0.18       -2.47     12.41 o 
  18   5   4        0.33        1.70     13.50 o 
  19   5   4        0.05      -13.50     13.50 o 
  20   5   4       87.41      115.52     19.02 o 
  21   5   4        0.54      -14.68     15.00 o 
 -22   6   4        0.55       -9.89     42.40 o 
 -21   6   4       10.53      -12.86     24.74 o 
 -20   6   4        7.97      -15.70     18.16 o 
 -19   6   4        0.52      -11.56     13.24 o 
 -18   6   4        0.31       -9.96      9.96 o 
 -17   6   4        0.00       -6.91     10.19 o 
 -16   6   4        0.17       -9.59      9.59 o 
 -15   6   4       70.23       59.07     10.25 o 
 -14   6   4       40.95       41.23      9.95 o 
 -13   6   4      436.86      434.76     19.39 o 
 -12   6   4      131.40      104.05     17.30 o 
 -11   6   4       32.07       13.04      7.57 o 
 -10   6   4      200.46      205.13     10.79 o 
  -9   6   4      384.02      396.64     21.30 o 
  -8   6   4        1.91       -4.08      4.08 o 
  -7   6   4      673.48      624.21     16.18 o 
  -6   6   4      404.67      399.95     14.69 o 
  -5   6   4     3408.07     3331.73     80.08 o 
  -4   6   4      301.23      279.83     10.65 o 
  -3   6   4     1468.28     1681.92     42.39 o 
  -2   6   4     1169.70     1220.16     31.32 o 
  -1   6   4      471.55      410.83     12.82 o 
   0   6   4      853.04      886.00     25.28 o 
   1   6   4     4248.55     4706.42    158.98 o 
   2   6   4      698.36      664.14     20.74 o 
   3   6   4      738.80      675.95     20.96 o 
   4   6   4        9.86        5.02      3.46 o 
   5   6   4     2061.31     2158.41     80.00 o 
   6   6   4     2585.95     2731.45     88.94 o 
   7   6   4       85.36      112.74      6.98 o 
   8   6   4      489.59      527.25     17.37 o 
   9   6   4        0.32       -5.50      5.50 o 
  10   6   4      576.04      520.77     21.03 o 
  11   6   4      105.52      106.70     10.27 o 
  12   6   4       41.97       41.49     12.87 o 
  13   6   4      324.22      350.65     22.66 o 
  14   6   4       18.68       18.16     14.71 o 
  15   6   4      147.18      165.70     17.40 o 
  16   6   4        0.14       -5.97     11.90 o 
  17   6   4       11.55        2.83     13.24 o 
  18   6   4       54.13       64.10     17.77 o 
  19   6   4        0.23        3.08     14.35 o 
  20   6   4        5.36        1.55     15.25 o 
  21   6   4        2.66       -6.45     16.73 o 
 -21   7   4        0.72      -18.26     28.97 o 
 -20   7   4        1.24        0.46     20.55 o 
 -19   7   4       49.43       41.52     15.53 o 
 -18   7   4       12.84       -3.61     12.55 o 
 -17   7   4       29.92       32.18     11.38 o 
 -16   7   4        1.03       -9.35      9.35 o 
 -15   7   4      263.77      290.13     16.53 o 
 -14   7   4      455.14      458.12     29.42 o 
 -13   7   4      137.89      131.97     12.03 o 
 -12   7   4       72.33       58.64      9.72 o 
 -11   7   4       17.28        7.11      7.74 o 
 -10   7   4       27.70       13.85      6.74 o 
  -9   7   4       36.76       79.44     19.06 o 
  -8   7   4      803.10      863.05     28.33 o 
  -7   7   4      204.81      224.10     11.00 o 
  -6   7   4      865.85      833.67     21.59 o 
  -5   7   4     1160.19     1210.19     29.27 o 
  -4   7   4     2574.26     2338.59     57.96 o 
  -3   7   4     1568.76     1525.91     35.44 o 
  -2   7   4       78.24      112.90      6.55 o 
  -1   7   4       74.43       96.73     10.52 o 
   0   7   4     2360.90     2914.99     97.34 o 
   1   7   4      367.44      378.48     22.12 o 
   2   7   4      245.34      259.27     11.69 o 
   3   7   4      428.60      423.25     13.29 o 
   4   7   4      969.70     1110.27     31.12 o 
   5   7   4        0.43        0.10      3.85 o 
   6   7   4      148.63      150.97      9.80 o 
   7   7   4     1250.12     1299.93     34.41 o 
   8   7   4      617.91      646.36     30.29 o 
   9   7   4      444.44      430.20     22.35 o 
  10   7   4       60.35       38.74     17.85 o 
  11   7   4      334.92      319.65     20.19 o 
  12   7   4        3.92       -6.66     10.51 o 
  13   7   4       87.55       93.58     14.36 o 
  14   7   4       28.69       10.43     14.20 o 
  15   7   4        0.02      -10.91     10.91 o 
  16   7   4        4.71      -11.57     11.57 o 
  17   7   4        3.96       -3.99     13.00 o 
  18   7   4       12.56       -5.56     14.35 o 
  19   7   4        6.58      -13.97     13.97 o 
  20   7   4        5.54      -10.81     15.13 o 
  21   7   4       14.94       15.62     21.34 o 
 -21   8   4       30.10       42.40     29.78 o 
 -20   8   4       15.56        4.43     16.29 o 
 -19   8   4       10.71        6.44     15.45 o 
 -18   8   4       12.72        2.97     17.14 o 
 -17   8   4       78.70      109.24     13.55 o 
 -16   8   4       24.65       14.44     10.45 o 
 -15   8   4      181.55      204.99     14.75 o 
 -14   8   4       50.67       61.38     10.47 o 
 -13   8   4      727.04      716.52     26.47 o 
 -12   8   4      243.00      245.36     14.32 o 
 -11   8   4      345.87      338.14     16.28 o 
 -10   8   4      190.31      240.98     14.63 o 
  -9   8   4        6.47       77.62     26.08 o 
  -8   8   4     1262.40     1124.90     28.99 o 
  -7   8   4     1624.77     1580.67     41.12 o 
  -6   8   4     2637.02     2655.04     60.72 o 
  -5   8   4     2776.14     2493.63     56.82 o 
  -4   8   4       24.69       23.77      4.29 o 
  -3   8   4      175.84      179.63      7.49 o 
  -2   8   4      120.92      110.11      6.92 o 
  -1   8   4      195.45      156.44     33.21 o 
   0   8   4     7665.53     7953.98    181.07 o 
   1   8   4      805.27      819.54     31.53 o 
   2   8   4      197.41      179.11      6.61 o 
   3   8   4       24.86       37.32      3.58 o 
   4   8   4      938.62     1037.43     29.51 o 
   5   8   4      655.31      619.92     18.31 o 
   6   8   4        8.30       11.12      4.34 o 
   7   8   4      488.55      512.99     19.93 o 
   8   8   4      772.11      683.80     45.58 o 
   9   8   4        0.95        3.21      9.09 o 
  10   8   4      989.13      986.89     41.20 o 
  11   8   4      851.34      827.89     36.81 o 
  12   8   4       13.44        8.24     20.38 o 
  13   8   4      242.22      244.98     19.54 o 
  14   8   4        1.43       -1.74     12.25 o 
  15   8   4      200.28      181.18     18.45 o 
  16   8   4       89.54      120.57     17.05 o 
  17   8   4       45.59       57.90     16.22 o 
  18   8   4        2.02      -12.62     13.85 o 
  19   8   4       13.45        1.48     15.53 o 
  20   8   4        0.04      -10.21     15.53 o 
  21   8   4       23.40        5.44     22.71 o 
 -21   9   4        2.54      -39.57     39.57 o 
 -20   9   4        4.81        9.33     17.10 o 
 -19   9   4       32.49       31.90     15.70 o 
 -18   9   4       10.13        4.26     14.22 o 
 -17   9   4        0.62        5.65     13.37 o 
 -16   9   4        5.96        9.68     10.24 o 
 -15   9   4        6.98       -2.32     10.37 o 
 -14   9   4       45.63       37.98      9.88 o 
 -13   9   4       26.12       12.90      9.22 o 
 -12   9   4      149.34      118.94     11.95 o 
 -11   9   4       37.68       37.08      8.76 o 
 -10   9   4       23.38       58.88     19.27 o 
  -9   9   4      512.06      644.60     25.47 o 
  -8   9   4      828.74      898.32     37.82 o 
  -7   9   4      136.47      212.57     20.84 o 
  -6   9   4       16.75        6.46      5.90 o 
  -5   9   4      519.66      541.29     16.27 o 
  -4   9   4     1156.94     1068.43     26.79 o 
  -3   9   4        1.86       -4.22      4.22 o 
  -2   9   4        2.78        0.68      3.83 o 
  -1   9   4      532.84      568.95     15.69 o 
   0   9   4      296.74      384.41     11.86 o 
   1   9   4      219.94      189.23      8.99 o 
   2   9   4        0.68       -2.88      2.88 o 
   3   9   4       87.01       74.07      5.59 o 
   4   9   4        9.80       16.02      4.20 o 
   5   9   4      331.15      326.48     12.39 o 
   6   9   4       15.82       17.55      7.37 o 
   7   9   4     1196.95     1278.26     55.08 o 
   8   9   4      169.43      173.59     20.71 o 
   9   9   4      200.88      181.55     18.17 o 
  10   9   4        6.33       -9.76      9.76 o 
  11   9   4       53.66       58.19     13.09 o 
  12   9   4       22.75       14.26     11.75 o 
  13   9   4      199.90      233.45     19.45 o 
  14   9   4        5.51      -11.43     11.43 o 
  15   9   4      224.09      258.46     27.27 o 
  16   9   4        0.08       -2.90     13.40 o 
  17   9   4        0.80      -13.38     13.57 o 
  18   9   4        1.79      -13.97     13.97 o 
  19   9   4       17.35       27.71     17.20 o 
  20   9   4       22.51       25.69     22.40 o 
 -20  10   4        1.51       -1.90     16.38 o 
 -19  10   4       35.23       45.31     16.66 o 
 -18  10   4       95.81      118.41     19.23 o 
 -17  10   4       14.07       -0.06     13.59 o 
 -16  10   4       53.92       60.12     15.50 o 
 -15  10   4        7.99        0.71     10.02 o 
 -14  10   4        3.13       -1.67      9.09 o 
 -13  10   4      554.91      508.53     21.74 o 
 -12  10   4        2.68      -10.42     10.42 o 
 -11  10   4        4.51       -7.95      8.17 o 
 -10  10   4       54.56      197.02     59.43 o 
  -9  10   4      364.15      373.82     16.04 o 
  -8  10   4     1092.39     1000.16     26.87 o 
  -7  10   4     1019.48     1030.96     27.48 o 
  -6  10   4     1011.91      974.93     28.55 o 
  -5  10   4     3013.11     3118.28     76.89 o 
  -4  10   4      132.77      129.45      7.46 o 
  -3  10   4     1004.89     1008.86     25.69 o 
  -2  10   4       24.52       17.84      6.11 o 
  -1  10   4     1971.18     1882.75     43.90 o 
   0  10   4      619.17      551.08     20.78 o 
   1  10   4      214.63      254.28     10.21 o 
   2  10   4      207.93      238.86      9.48 o 
   3  10   4      319.11      326.43     12.33 o 
   4  10   4      401.87      369.42     13.47 o 
   5  10   4      882.87      863.35     27.21 o 
   6  10   4      282.48      306.33     17.25 o 
   7  10   4       89.47      130.39     13.74 o 
   8  10   4      772.24      706.31     32.18 o 
   9  10   4     1002.06      956.72     40.15 o 
  10  10   4      187.08      155.81     16.06 o 
  11  10   4     1108.32     1081.76     45.56 o 
  12  10   4        0.66        0.03     11.43 o 
  13  10   4       38.33       20.70     12.57 o 
  14  10   4      203.18      188.13     19.45 o 
  15  10   4       18.28       17.78     14.52 o 
  16  10   4       13.43       -2.97     13.31 o 
  17  10   4       18.43       14.48     15.33 o 
  18  10   4        1.29      -14.85     14.85 o 
  19  10   4       15.19        0.99     20.65 o 
  20  10   4       16.66       47.58     24.77 o 
 -20  11   4        1.85       -2.02     21.80 o 
 -19  11   4       75.25      114.39     20.67 o 
 -18  11   4        4.83      -10.22     14.61 o 
 -17  11   4        1.70       -9.08     14.57 o 
 -16  11   4        8.37        6.17     13.84 o 
 -15  11   4       92.88      103.61     33.54 o 
 -14  11   4      177.94      209.00     20.76 o 
 -13  11   4       74.56       78.58     12.10 o 
 -12  11   4      274.65      272.08     15.74 o 
 -11  11   4        0.54       -4.59      8.31 o 
 -10  11   4       50.48       75.59     14.34 o 
  -9  11   4     1263.23     1216.60     34.38 o 
  -8  11   4      121.88      129.81      9.54 o 
  -7  11   4      138.02      131.85      8.81 o 
  -6  11   4      646.54      679.51     21.74 o 
  -5  11   4       26.19       25.09      6.90 o 
  -4  11   4      481.92      420.31     15.64 o 
  -3  11   4     1367.64     1477.35     39.03 o 
  -2  11   4      100.47      104.49      7.08 o 
  -1  11   4       65.81       71.40      6.27 o 
   0  11   4       17.50       23.49      5.14 o 
   1  11   4      549.36      611.24     18.26 o 
   2  11   4        1.14       -4.19      4.19 o 
   3  11   4       12.35        4.04      5.95 o 
   4  11   4      205.72      233.02     11.97 o 
   5  11   4      113.77      115.62     12.15 o 
   6  11   4       54.53       50.90     17.65 o 
   7  11   4       88.05       81.33     14.48 o 
   8  11   4      135.39      126.64     14.86 o 
   9  11   4      378.17      389.23     25.45 o 
  10  11   4      221.68      207.16     18.35 o 
  11  11   4       10.26       -5.05     11.01 o 
  12  11   4      201.70      189.96     18.45 o 
  13  11   4        5.41        0.45     12.26 o 
  14  11   4       14.18        2.36     12.73 o 
  15  11   4       60.76       87.22     16.41 o 
  16  11   4        0.49        4.98     14.40 o 
  17  11   4       39.44        6.56     15.53 o 
  18  11   4       17.98       17.02     16.87 o 
  19  11   4       20.83       18.61     23.34 o 
  20  11   4        5.13      -18.37     35.33 o 
 -19  12   4       15.59       12.37     17.53 o 
 -18  12   4       39.66       68.76     18.76 o 
 -17  12   4       45.03       70.50     17.11 o 
 -16  12   4        5.06       -1.04     13.63 o 
 -15  12   4        5.57       10.55     14.22 o 
 -14  12   4        1.61       -8.84     10.89 o 
 -13  12   4       28.23       19.56     12.92 o 
 -12  12   4      236.17      298.93     16.47 o 
 -11  12   4      238.40      310.06     16.58 o 
 -10  12   4        0.58        4.50      7.96 o 
  -9  12   4      236.31      234.04     12.41 o 
  -8  12   4      334.21      352.07     16.04 o 
  -7  12   4       60.89       49.26     10.06 o 
  -6  12   4       67.73       88.95     17.75 o 
  -5  12   4      328.82      353.99     14.52 o 
  -4  12   4        3.33       -5.48      5.48 o 
  -3  12   4      176.40      160.03      9.61 o 
  -2  12   4      363.94      332.82     13.71 o 
  -1  12   4      429.90      402.65     15.12 o 
   0  12   4        8.78       20.52      6.32 o 
   1  12   4      161.27      160.24      8.97 o 
   2  12   4        4.89       -6.86      6.86 o 
   3  12   4      107.34      114.07     17.54 o 
   4  12   4       66.59       34.66     11.68 o 
   5  12   4     1437.18     1352.04     53.28 o 
   6  12   4      126.34      153.50     15.68 o 
   7  12   4        5.23       -3.69     11.20 o 
   8  12   4      138.53      162.14     18.23 o 
   9  12   4      281.57      323.99     21.42 o 
  10  12   4      292.17      266.92     20.81 o 
  11  12   4      144.15      143.56     16.50 o 
  12  12   4       40.90       46.84     13.92 o 
  13  12   4      113.33      111.58     16.22 o 
  14  12   4       50.91       82.82     16.22 o 
  15  12   4       52.04       71.47     16.21 o 
  16  12   4       15.23        3.42     15.57 o 
  17  12   4       41.54       55.46     26.57 o 
  18  12   4        7.75       24.34     22.07 o 
  19  12   4       15.21       23.85     23.43 o 
 -19  13   4        1.88       -6.67     25.08 o 
 -18  13   4        0.13        5.15     20.77 o 
 -17  13   4        2.31       -5.17     14.99 o 
 -16  13   4       79.82       60.53     16.67 o 
 -15  13   4      333.82      421.92     27.92 o 
 -14  13   4       31.60       24.60     14.34 o 
 -13  13   4       20.17       16.49     12.04 o 
 -12  13   4        1.33       -5.76     10.34 o 
 -11  13   4       40.65       45.96     12.55 o 
 -10  13   4      388.14      385.79     16.64 o 
  -9  13   4       17.05       24.61      7.89 o 
  -8  13   4       36.34       27.34      7.97 o 
  -7  13   4      326.17      313.54     15.59 o 
  -6  13   4        0.20       -6.90      6.90 o 
  -5  13   4      249.20      241.39     16.07 o 
  -4  13   4       51.42       61.32     10.73 o 
  -3  13   4      239.98      234.54     11.87 o 
  -2  13   4       90.95       97.74      9.03 o 
  -1  13   4       21.67       -6.74      6.74 o 
   0  13   4     1261.31     1286.09     35.48 o 
   1  13   4      536.87      601.44     43.27 o 
   2  13   4      251.38      245.11     32.12 o 
   3  13   4        0.56      -11.68     11.68 o 
   4  13   4      826.09      841.43     38.62 o 
   5  13   4      104.69      107.29     14.95 o 
   6  13   4      126.38      111.58     15.31 o 
   7  13   4       25.43       -1.32     11.19 o 
   8  13   4       59.03       66.11     16.25 o 
   9  13   4      307.75      316.36     22.31 o 
  10  13   4      322.27      372.37     24.37 o 
  11  13   4       29.98       33.88     27.31 o 
  12  13   4       54.06       40.81     14.56 o 
  13  13   4      167.23      163.19     18.54 o 
  14  13   4        8.84       -6.64     13.09 o 
  15  13   4        0.21       -4.44     13.92 o 
  16  13   4       38.66       32.26     16.25 o 
  17  13   4        0.00       23.93     22.73 o 
  18  13   4       60.73       69.25     25.47 o 
 -18  14   4        2.76        2.48     19.91 o 
 -17  14   4        2.51       11.66     16.55 o 
 -16  14   4        0.02        3.01     18.37 o 
 -15  14   4        2.07       -6.69     17.41 o 
 -14  14   4        1.77       -3.92     18.06 o 
 -13  14   4       10.07       18.96     26.79 o 
 -12  14   4       40.86       79.86     15.63 o 
 -11  14   4       63.56       90.45     17.99 o 
 -10  14   4        8.38       -0.67     10.04 o 
  -9  14   4       19.81        0.15     10.68 o 
  -8  14   4      941.37      825.85     26.12 o 
  -7  14   4       60.75       52.57      9.46 o 
  -6  14   4        1.91       -7.22      7.22 o 
  -5  14   4      207.49      221.10     16.26 o 
  -4  14   4      579.63      619.96     26.97 o 
  -3  14   4       73.83       30.62     10.62 o 
  -2  14   4      295.13      274.69     17.00 o 
  -1  14   4       73.88       48.45     24.22 o 
   0  14   4      451.43      411.99     25.73 o 
   1  14   4      117.46      121.85     26.72 o 
   2  14   4      256.56      237.86     32.21 o 
   3  14   4      990.72     1043.27     45.15 o 
   4  14   4        0.08       -2.83     19.32 o 
   5  14   4      919.71      899.63     40.23 o 
   6  14   4        0.14        0.00     11.99 o 
   7  14   4      372.02      399.36     24.69 o 
   8  14   4      127.82       84.42     14.86 o 
   9  14   4      411.78      364.59     24.37 o 
  10  14   4      481.24      471.45     28.19 o 
  11  14   4       58.50       69.68     15.68 o 
  12  14   4       49.05       47.41     15.05 o 
  13  14   4        0.51       -6.53     13.40 o 
  14  14   4        1.18       -9.49     13.68 o 
  15  14   4      201.84      205.85     28.15 o 
  16  14   4       79.68       95.99     24.74 o 
  17  14   4        9.39       -3.16     20.70 o 
  18  14   4       16.19       18.55     23.09 o 
 -18  15   4       30.55       29.80     21.40 o 
 -17  15   4        6.62       19.71     21.30 o 
 -16  15   4       24.12       43.23     16.89 o 
 -15  15   4      124.20      150.92     20.78 o 
 -14  15   4        5.80        4.68     15.73 o 
 -13  15   4       70.76       57.36     16.29 o 
 -12  15   4        2.65       23.11     15.62 o 
 -11  15   4      132.71      180.11     19.10 o 
 -10  15   4       16.05       27.52     11.62 o 
  -9  15   4        9.71       -1.74     10.32 o 
  -8  15   4        5.55        5.15     13.26 o 
  -7  15   4       48.61       37.56      9.47 o 
  -6  15   4      580.74      532.01     21.24 o 
  -5  15   4       22.24        9.69     12.24 o 
  -4  15   4      452.14      433.79     21.88 o 
  -3  15   4       50.08       42.82     10.84 o 
  -2  15   4      264.47      325.41     25.40 o 
  -1  15   4       19.52      -13.00     13.00 o 
   0  15   4     1210.11     1334.54     54.91 o 
   1  15   4       53.00       84.38     19.09 o 
   2  15   4      311.72      323.29     23.27 o 
   3  15   4        2.63        4.00     12.49 o 
   4  15   4        0.86        2.83     13.32 o 
   5  15   4       33.29       11.03     12.19 o 
   6  15   4      142.23      103.82     16.03 o 
   7  15   4        6.49        0.47     12.24 o 
   8  15   4      373.93      334.42     23.87 o 
   9  15   4       19.55        8.21     13.00 o 
  10  15   4      128.29      130.20     17.85 o 
  11  15   4       45.08       45.91     14.51 o 
  12  15   4        0.06       31.79     14.30 o 
  13  15   4      104.36      116.41     18.67 o 
  14  15   4        3.94        3.59     19.32 o 
  15  15   4       26.86       19.85     20.92 o 
  16  15   4       56.80       64.80     34.63 o 
  17  15   4        2.57        8.61     21.71 o 
 -17  16   4        1.02        3.97     16.98 o 
 -16  16   4        8.47       29.74     17.78 o 
 -15  16   4        2.42      -15.51     15.51 o 
 -14  16   4       20.34        7.68     15.94 o 
 -13  16   4        7.47      -13.52     13.52 o 
 -12  16   4        8.57       -8.30     31.09 o 
 -11  16   4       51.62       24.93     14.29 o 
 -10  16   4       31.37       34.76     14.30 o 
  -9  16   4       96.89      117.66     14.43 o 
  -8  16   4        6.60       -9.97      9.97 o 
  -7  16   4       62.96       94.49     16.32 o 
  -6  16   4      120.83      116.66     13.59 o 
  -5  16   4      370.94      374.61     21.42 o 
  -4  16   4       45.82       45.78     11.21 o 
  -3  16   4       39.03       26.76     12.73 o 
  -2  16   4        0.81      -11.20     11.83 o 
  -1  16   4      191.95      149.45     17.86 o 
   0  16   4      344.03      280.81     22.38 o 
   1  16   4      191.83      177.71     26.90 o 
   2  16   4      142.08      139.31     17.91 o 
   3  16   4      101.97       99.96     16.19 o 
   4  16   4       24.81       24.73     14.16 o 
   5  16   4        9.94        7.68     12.77 o 
   6  16   4        0.61       -8.60     12.49 o 
   7  16   4      158.30      168.51     19.03 o 
   8  16   4       63.59       50.35     14.90 o 
   9  16   4        0.01      -16.80     16.80 o 
  10  16   4      133.41      182.70     19.99 o 
  11  16   4      116.04      122.89     18.14 o 
  12  16   4        0.00       -2.71     36.75 o 
  13  16   4       12.28      -10.81     18.31 o 
  14  16   4        1.03       26.09     20.03 o 
  15  16   4       15.25        9.26     19.91 o 
  16  16   4        0.01       -2.45     20.03 o 
 -16  17   4        0.94       10.14     17.53 o 
 -15  17   4        4.34       13.06     16.76 o 
 -14  17   4       16.09      -17.64     18.81 o 
 -13  17   4       40.85       55.88     19.05 o 
 -12  17   4        0.01        0.28     20.39 o 
 -11  17   4       32.89       27.89     14.92 o 
 -10  17   4        4.72        3.96     14.70 o 
  -9  17   4      191.82      179.89     42.40 o 
  -8  17   4        9.76       21.01     13.17 o 
  -7  17   4       12.76       -2.38     12.85 o 
  -6  17   4       22.79       18.99     13.26 o 
  -5  17   4        5.99       14.73     18.29 o 
  -4  17   4        0.20       -5.26     12.75 o 
  -3  17   4      196.34      178.83     18.78 o 
  -2  17   4       29.12       16.66     14.59 o 
  -1  17   4        3.24       -7.59     12.47 o 
   0  17   4      331.88      380.71     25.51 o 
   1  17   4      279.51      297.36     23.21 o 
   2  17   4       40.36       23.15     14.30 o 
   3  17   4       62.62       37.34     14.30 o 
   4  17   4        9.43       12.15     13.31 o 
   5  17   4        1.11      -12.91     12.91 o 
   6  17   4       91.49       84.76     15.99 o 
   7  17   4        3.76      -12.57     12.57 o 
   8  17   4       50.91       29.71     15.22 o 
   9  17   4        3.30       -7.56     13.48 o 
  10  17   4        0.01        9.85     17.91 o 
  11  17   4        1.95       35.77     19.32 o 
  12  17   4        3.58       14.98     19.69 o 
  13  17   4       56.75       74.63     23.09 o 
  14  17   4       22.52       39.19     21.71 o 
  15  17   4       16.64      -17.45     19.32 o 
  16  17   4       12.48       31.09     35.33 o 
 -15  18   4        9.68       -2.46     18.09 o 
 -14  18   4       19.79        7.43     16.76 o 
 -13  18   4        5.70       -5.81     16.90 o 
 -12  18   4       31.55        3.27     16.37 o 
 -11  18   4       29.43       23.41     16.20 o 
 -10  18   4        0.48        1.90     14.61 o 
  -9  18   4       62.56       70.34     15.81 o 
  -8  18   4        3.73       -3.68     14.53 o 
  -7  18   4       24.86       24.52     13.72 o 
  -6  18   4       10.19        6.07     14.89 o 
  -5  18   4      298.19      291.59     25.64 o 
  -4  18   4       95.83       90.48     23.34 o 
  -3  18   4       29.34       45.71     20.32 o 
  -2  18   4       73.55       79.80     22.47 o 
  -1  18   4       22.39       11.05     13.67 o 
   0  18   4      250.71      234.79     21.18 o 
   1  18   4        2.23        2.74     13.97 o 
   2  18   4       11.41       -3.97     13.48 o 
   3  18   4       34.92      -10.35     13.82 o 
   4  18   4      187.55      220.04     22.00 o 
   5  18   4        8.20       17.37     14.04 o 
   6  18   4       20.61       33.13     16.51 o 
   7  18   4       19.30       26.73     14.95 o 
   8  18   4       11.78       -2.46     17.47 o 
   9  18   4       51.84       47.77     19.91 o 
  10  18   4      163.06      167.51     33.21 o 
  11  18   4        8.60       13.01     19.47 o 
  12  18   4        7.10        9.15     18.67 o 
  13  18   4        9.65        8.07     20.47 o 
  14  18   4        0.03       -9.24     19.32 o 
  15  18   4       33.66       20.56     21.71 o 
 -14  19   4        5.23      -13.40     17.10 o 
 -13  19   4       23.06       38.16     20.35 o 
 -12  19   4       32.04       14.92     16.47 o 
 -11  19   4       11.18       21.75     16.26 o 
 -10  19   4        0.04      -22.52     22.52 o 
  -9  19   4       65.35      107.70     17.90 o 
  -8  19   4       10.74        5.44     16.55 o 
  -7  19   4        0.42      -15.08     15.17 o 
  -6  19   4       26.41       37.66     17.42 o 
  -5  19   4       51.88       34.00     16.16 o 
  -4  19   4        4.71      -14.13     28.27 o 
  -3  19   4       71.81       43.81     33.92 o 
  -2  19   4       23.63        7.07     29.68 o 
  -1  19   4      108.07      132.69     21.68 o 
   0  19   4       22.92        0.00     17.67 o 
   1  19   4       12.33        0.67     23.32 o 
   2  19   4        1.86        2.91     17.30 o 
   3  19   4        8.73       15.47     17.30 o 
   4  19   4       19.08        2.83     17.91 o 
   5  19   4        1.54       17.94     17.91 o 
   6  19   4       57.28       36.60     19.47 o 
   7  19   4        1.20       22.69     18.91 o 
   8  19   4        0.67      -14.96     16.90 o 
   9  19   4        0.08      -13.94     17.91 o 
  10  19   4      115.49      115.67     25.47 o 
  11  19   4       18.86       26.72     31.09 o 
  12  19   4       12.32       19.58     20.92 o 
  13  19   4        0.02       35.72     21.71 o 
  14  19   4        3.40       35.33     35.33 o 
 -13  20   4        3.09       25.78     31.80 o 
 -12  20   4        0.50        2.84     17.53 o 
 -11  20   4       27.90       20.16     17.02 o 
 -10  20   4        5.12       -9.14     19.45 o 
  -9  20   4       25.51       51.09     20.09 o 
  -8  20   4        0.01       -9.02     17.26 o 
  -7  20   4        6.40        3.30     19.79 o 
  -6  20   4        2.12       -5.08     19.79 o 
  -5  20   4       32.03       44.31     17.42 o 
  -4  20   4       17.81       41.49     17.26 o 
  -3  20   4      103.13       65.01     35.33 o 
  -2  20   4       32.50       53.71     35.33 o 
  -1  20   4        1.16       -8.48     29.68 o 
   0  20   4       86.22       63.60     33.92 o 
   1  20   4        0.72       -3.84     16.96 o 
   2  20   4       16.22       21.53     18.67 o 
   3  20   4       40.41       30.46     19.69 o 
   4  20   4       24.90       23.53     19.91 o 
   5  20   4       28.87       33.71     20.49 o 
   6  20   4        0.02      -38.87     38.87 o 
   7  20   4       65.94       65.17     24.73 o 
   8  20   4        1.26       -7.18     18.47 o 
   9  20   4        0.22       -4.91     18.91 o 
  10  20   4       76.90       44.22     20.92 o 
  11  20   4       54.15       13.19     20.92 o 
  12  20   4       22.12       48.20     23.47 o 
 -12  21   4       38.28       49.47     26.85 o 
 -11  21   4        0.63       -1.88     26.85 o 
 -10  21   4       24.93       30.27     21.36 o 
  -9  21   4        0.69      -19.05     19.05 o 
  -8  21   4        1.61      -11.31     18.18 o 
  -7  21   4       34.31       36.75     18.96 o 
  -6  21   4        1.77      -14.17     17.67 o 
  -5  21   4        0.15      -11.54     16.90 o 
  -4  21   4        3.41      -15.62     15.62 o 
  -3  21   4       28.69       28.27     33.92 o 
  -2  21   4        1.36        5.65     33.92 o 
  -1  21   4       13.31       38.16     33.92 o 
   0  21   4       14.57       -4.24     29.68 o 
   1  21   4      118.54       84.80     38.16 o 
   2  21   4      348.30      296.79     50.88 o 
   3  21   4        8.47      -13.59     19.32 o 
   4  21   4        7.92       -1.69     20.47 o 
   5  21   4        5.90       12.10     20.47 o 
   6  21   4       33.34       10.51     24.03 o 
   7  21   4        6.27      -18.99     18.99 o 
   8  21   4        6.92        3.53     19.99 o 
   9  21   4        8.39       -3.78     19.91 o 
  10  21   4        9.23       19.22     33.92 o 
  11  21   4       23.29       46.02     22.92 o 
 -10  22   4        4.40       -5.56     21.07 o 
  -9  22   4        4.42       -1.97     20.73 o 
  -8  22   4        0.01        7.22     19.80 o 
  -7  22   4       21.14       59.36     21.81 o 
  -6  22   4        6.51       15.68     18.69 o 
  -5  22   4       21.73       37.39     19.63 o 
  -4  22   4        0.08       30.93     19.45 o 
  -3  22   4        0.00       -3.59     17.26 o 
  -2  22   4        1.69      -26.85     29.68 o 
  -1  22   4       22.44       40.99     35.33 o 
   0  22   4      127.68      141.33     42.40 o 
   1  22   4       19.20       24.03     32.51 o 
   2  22   4        3.36       36.75     33.92 o 
   3  22   4        0.09       -4.24     29.68 o 
   4  22   4        0.98        8.35     20.92 o 
   5  22   4       29.39       28.45     22.47 o 
   6  22   4        5.27       -5.09     19.69 o 
   7  22   4        6.90       33.62     21.47 o 
   8  22   4        1.46      -19.47     19.47 o 
   9  22   4       51.08       61.19     23.47 o 
  -8  23   4        5.05       12.40     23.32 o 
  -7  23   4        3.96      -21.20     21.20 o 
  -6  23   4       10.36      -18.53     18.53 o 
  -5  23   4        2.33      -17.42     17.42 o 
  -4  23   4        0.32       31.40     27.56 o 
  -3  23   4       23.06       31.62     19.45 o 
  -2  23   4        5.60       48.05     39.57 o 
  -1  23   4        5.59       28.27     35.33 o 
   0  23   4       95.01      166.77     43.81 o 
   1  23   4      122.57      155.46     43.81 o 
   2  23   4      197.45      204.93     46.64 o 
   3  23   4       21.29       45.23     33.92 o 
   4  23   4        0.01       -8.48     31.09 o 
   5  23   4       79.04      120.13     39.57 o 
   6  23   4        0.81        2.30     21.47 o 
   7  23   4        2.44        6.74     21.33 o 
  -5  24   4        1.41        5.65     24.03 o 
  -4  24   4       30.62       -6.77     20.11 o 
  -3  24   4        2.45       19.91     20.92 o 
  -2  24   4        5.01       -2.86     19.87 o 
  -1  24   4        3.73        5.65     36.75 o 
   0  24   4       14.69       33.92     36.75 o 
   1  24   4        0.56      -31.09     32.51 o 
   2  24   4        6.49       29.68     35.33 o 
   3  24   4        0.23       -4.24     32.51 o 
   4  24   4       21.59       80.56     38.16 o 
 -22   1   5        4.31      -12.44     37.45 o 
 -21   1   5       13.87      -13.39     16.42 o 
 -20   1   5        3.54      -12.57     12.57 o 
 -19   1   5        0.30      -10.74     11.88 o 
 -18   1   5        0.19       -9.82     10.99 o 
 -17   1   5        0.44       -8.82      8.82 o 
 -16   1   5        7.14       -8.23      8.23 o 
 -15   1   5        0.99       -6.80      7.06 o 
 -14   1   5       22.82       -0.78      7.03 o 
 -13   1   5       12.85       -6.68      6.68 o 
 -12   1   5        2.32       -6.31      6.31 o 
 -11   1   5        5.95        5.11      5.55 o 
 -10   1   5      151.25      163.17      8.66 o 
  -9   1   5      133.75      142.06      7.58 o 
  -8   1   5      557.43      506.73     13.30 o 
  -7   1   5       25.81       12.43      6.10 o 
  -6   1   5       78.69       62.08      3.76 o 
  -5   1   5     4654.93     4613.05     95.81 o 
  -4   1   5      149.75      159.72      6.12 o 
  -3   1   5       45.30       45.89      6.38 o 
  -2   1   5     1273.85     1173.25     36.11 o 
  -1   1   5        1.32        4.71      3.00 o 
   0   1   5        6.41        6.06      6.65 o 
   1   1   5      439.03      466.81     18.97 o 
   2   1   5      408.53      486.53     27.84 o 
   3   1   5      694.55      728.35     20.87 o 
   4   1   5       42.34       40.25      8.43 o 
   5   1   5     1784.64     1859.18     46.01 o 
   6   1   5       72.47       73.10      7.24 o 
   7   1   5        0.15       -4.28      4.28 o 
   8   1   5      176.24      179.94      9.27 o 
   9   1   5      794.27      699.55     23.26 o 
  10   1   5      237.56      224.35     12.50 o 
  11   1   5      111.25      103.59     10.02 o 
  12   1   5       37.39       16.08      8.39 o 
  13   1   5      129.20      142.31     12.86 o 
  14   1   5      295.96      265.50     16.71 o 
  15   1   5       26.58        8.90      9.95 o 
  16   1   5       46.10       26.46     10.87 o 
  17   1   5        9.02       18.83     11.01 o 
  18   1   5        0.08       -0.22     11.89 o 
  19   1   5        1.34        6.24     13.22 o 
  20   1   5       10.99       35.34     15.23 o 
  21   1   5        0.27      -15.99     15.99 o 
 -22   2   5       11.17      -20.34     20.34 o 
 -21   2   5        0.28      -13.05     13.05 o 
 -20   2   5        3.89        4.51     12.54 o 
 -19   2   5      191.67      255.31     31.28 o 
 -18   2   5       23.62       13.51     11.81 o 
 -17   2   5      133.21      128.56     17.53 o 
 -16   2   5       22.44       20.22      8.97 o 
 -15   2   5      160.37      176.52     11.68 o 
 -14   2   5      225.65      214.22     13.29 o 
 -13   2   5        2.27       -4.40      7.15 o 
 -12   2   5      152.69      167.42     10.41 o 
 -11   2   5      152.10      166.35     10.32 o 
 -10   2   5      166.27      128.94      8.03 o 
  -9   2   5      350.21      314.42     11.59 o 
  -8   2   5      555.35      528.36     13.70 o 
  -7   2   5      573.66      637.88     14.64 o 
  -6   2   5     1125.14      915.36     19.60 o 
  -5   2   5     5284.75     5260.06    107.87 o 
  -4   2   5      740.65      679.46     17.12 o 
  -3   2   5     2306.31     2239.18     50.37 o 
  -2   2   5     2388.79     2273.38     61.25 o 
  -1   2   5     4944.14     5202.61    151.80 o 
   0   2   5      650.30      603.14     38.35 o 
   1   2   5       13.34       30.27      7.34 o 
   2   2   5     5315.38     5721.99    191.34 o 
   3   2   5     1973.97     2102.82     73.08 o 
   4   2   5     5737.30     6452.53    194.47 o 
   5   2   5     2988.10     2876.27     69.76 o 
   6   2   5     4270.21     4454.94    107.07 o 
   7   2   5      118.53      124.18      6.37 o 
   8   2   5      240.22      230.38     10.37 o 
   9   2   5        0.21        3.29      6.10 o 
  10   2   5      130.15      144.85     10.50 o 
  11   2   5       22.76       15.08      7.53 o 
  12   2   5       19.49       27.23     16.63 o 
  13   2   5       42.81       33.87      9.99 o 
  14   2   5       78.05       71.59     11.21 o 
  15   2   5      119.49      156.39     13.54 o 
  16   2   5       22.54       31.54     10.92 o 
  17   2   5       45.61       45.86     12.32 o 
  18   2   5        5.96       -7.03     13.02 o 
  19   2   5        0.04       -5.34     13.74 o 
  20   2   5        7.11      -13.44     13.44 o 
  21   2   5       62.49       54.20     17.85 o 
 -22   3   5        0.08      -21.58     21.58 o 
 -21   3   5        6.24      -11.81     15.19 o 
 -20   3   5       14.48       -7.36     12.45 o 
 -19   3   5       14.20      -17.19     17.19 o 
 -18   3   5        4.10        7.03     11.40 o 
 -17   3   5       91.25       93.12     12.82 o 
 -16   3   5       25.01       43.53     10.70 o 
 -15   3   5       94.16      152.98     12.75 o 
 -14   3   5       89.47       71.53      8.84 o 
 -13   3   5        2.20        9.50      7.62 o 
 -12   3   5     2246.46     2264.00     57.22 o 
 -11   3   5     1557.19     1544.63     40.28 o 
 -10   3   5      377.37      378.69     16.53 o 
  -9   3   5       13.24       17.56      5.08 o 
  -8   3   5     3098.08     2863.88     56.85 o 
  -7   3   5      870.49      797.64     17.78 o 
  -6   3   5     2964.40     2790.03     58.69 o 
  -5   3   5     2294.01     2280.31     48.19 o 
  -4   3   5      743.06      791.76     18.53 o 
  -3   3   5      606.88      655.11     17.35 o 
  -2   3   5     1189.86     1154.16     32.69 o 
  -1   3   5     6894.08     7923.99    206.93 o 
   0   3   5     1283.30     1272.55     45.60 o 
   1   3   5        4.79        1.90      4.24 o 
   2   3   5      969.14      990.25     36.65 o 
   3   3   5     7287.78     7604.23    229.08 o 
   4   3   5       69.62       54.43      5.31 o 
   5   3   5     6928.87     7841.08    183.98 o 
   6   3   5      392.79      369.76     12.04 o 
   7   3   5     1104.19     1027.56     30.49 o 
   8   3   5      203.06      167.87      9.58 o 
   9   3   5     3256.26     3367.33    101.14 o 
  10   3   5        0.61       -5.06      7.55 o 
  11   3   5      634.80      636.39     24.78 o 
  12   3   5      988.26      981.31     35.27 o 
  13   3   5        0.07       -8.03      8.03 o 
  14   3   5       62.24       66.27     17.75 o 
  15   3   5        9.04       -8.46      8.46 o 
  16   3   5       22.39       26.94     12.91 o 
  17   3   5       17.89       20.65     12.73 o 
  18   3   5       18.21       23.97     16.34 o 
  19   3   5        5.72      -13.24     13.24 o 
  20   3   5       74.23      116.77     19.17 o 
  21   3   5        7.74        1.11     15.13 o 
 -22   4   5        7.77      -18.64     31.79 o 
 -21   4   5        4.73       -3.27     22.64 o 
 -20   4   5       27.50       -5.86     12.88 o 
 -19   4   5       57.75       31.62     13.80 o 
 -18   4   5       54.76       55.72     12.82 o 
 -17   4   5        7.26       -6.86     10.78 o 
 -16   4   5       34.80       15.62     11.31 o 
 -15   4   5      386.53      380.62     18.67 o 
 -14   4   5      158.28      173.18     12.82 o 
 -13   4   5     1909.03     1844.36     53.37 o 
 -12   4   5      863.68      891.81     29.76 o 
 -11   4   5      990.95      987.48     28.00 o 
 -10   4   5       21.28       25.10      7.75 o 
  -9   4   5      533.37      449.89     16.01 o 
  -8   4   5      187.93      224.48     13.89 o 
  -7   4   5      701.22      590.37     14.87 o 
  -6   4   5      325.68      300.99     10.98 o 
  -5   4   5     1509.66     1603.55     37.16 o 
  -4   4   5       34.01       51.04      4.56 o 
  -3   4   5     9134.17     9620.64    194.24 o 
  -2   4   5      202.19      168.75      6.08 o 
  -1   4   5     2226.31     2453.93     66.07 o 
   0   4   5       69.01       81.07      9.20 o 
   1   4   5      147.09      253.71     16.32 o 
   2   4   5     3249.86     3581.26    106.09 o 
   3   4   5     4512.29     5465.75    168.66 o 
   4   4   5     7059.63     7915.84    171.56 o 
   5   4   5      729.42      779.58     22.29 o 
   6   4   5      857.03      875.23     32.45 o 
   7   4   5     2221.13     2042.14     51.29 o 
   8   4   5     1530.67     1411.23     40.39 o 
   9   4   5      197.18      209.77     12.15 o 
  10   4   5     3417.61     3339.31    100.64 o 
  11   4   5        5.24        7.38      9.18 o 
  12   4   5       58.08       55.67     11.75 o 
  13   4   5       48.45       28.33      9.48 o 
  14   4   5      248.74      257.18     21.66 o 
  15   4   5       78.81       76.50     22.03 o 
  16   4   5       14.65        0.94     11.75 o 
  17   4   5      292.99      310.91     23.48 o 
  18   4   5        0.58        2.97     13.86 o 
  19   4   5       10.48       -9.89     14.08 o 
  20   4   5        1.09       16.64     14.93 o 
  21   4   5        3.24       -8.50     15.39 o 
 -22   5   5        1.00      -29.98     29.98 o 
 -21   5   5        3.31      -13.13     15.39 o 
 -20   5   5        5.35      -13.12     13.12 o 
 -19   5   5       68.20       38.88     12.97 o 
 -18   5   5        0.39      -10.42     10.42 o 
 -17   5   5      103.75      152.19     14.39 o 
 -16   5   5      324.14      343.25     18.27 o 
 -15   5   5       72.63      101.05     13.50 o 
 -14   5   5      110.50      140.08     12.88 o 
 -13   5   5       58.45       57.56      9.92 o 
 -12   5   5      182.92      188.03     14.71 o 
 -11   5   5     2268.71     2188.31     61.50 o 
 -10   5   5      164.97      160.87     10.47 o 
  -9   5   5      169.63      205.07     10.69 o 
  -8   5   5     1786.92     1653.58     36.64 o 
  -7   5   5        3.15       -6.28      6.28 o 
  -6   5   5      933.63     1010.10     23.48 o 
  -5   5   5        0.35        1.26      3.88 o 
  -4   5   5      833.94      782.62     19.69 o 
  -3   5   5     1878.19     1955.32     44.26 o 
  -2   5   5      415.25      446.37     13.04 o 
  -1   5   5      170.98      125.01      5.19 o 
   0   5   5     1167.66     1202.40     30.47 o 
   1   5   5     1695.78     1834.84     45.10 o 
   2   5   5     1834.48     2190.07     54.27 o 
   3   5   5     1267.81     1482.46     36.81 o 
   4   5   5       22.27       26.47      4.58 o 
   5   5   5      383.18      439.07     17.17 o 
   6   5   5     1647.55     1738.08     50.00 o 
   7   5   5       67.08       86.22      6.77 o 
   8   5   5      775.62      698.11     22.74 o 
   9   5   5     1196.76     1183.41     39.29 o 
  10   5   5       10.06       16.64     11.58 o 
  11   5   5      201.25      179.68     19.38 o 
  12   5   5      916.91      960.21     47.10 o 
  13   5   5      411.63      421.65     24.62 o 
  14   5   5      102.86      116.53     14.91 o 
  15   5   5       34.47       20.83     11.90 o 
  16   5   5        8.33      -11.19     11.19 o 
  17   5   5        0.31        2.98     13.02 o 
  18   5   5        0.53      -12.41     12.41 o 
  19   5   5        8.19        7.34     15.00 o 
  20   5   5       76.90       87.80     18.71 o 
  21   5   5        8.85      -10.72     15.23 o 
 -21   6   5        4.40       -3.94     15.79 o 
 -20   6   5       13.63      -14.02     14.02 o 
 -19   6   5        3.80      -11.48     11.48 o 
 -18   6   5       54.41       47.89     12.54 o 
 -17   6   5        0.65       -7.52     10.27 o 
 -16   6   5       16.85       -3.87      9.72 o 
 -15   6   5       88.86       82.15     11.36 o 
 -14   6   5       60.69       63.03     11.50 o 
 -13   6   5       46.47       50.01     11.63 o 
 -12   6   5     1538.11     1387.43     42.33 o 
 -11   6   5     1086.61     1075.96     33.86 o 
 -10   6   5       19.55       13.37      9.11 o 
  -9   6   5       78.88       65.01     19.79 o 
  -8   6   5     1040.99     1067.03     29.35 o 
  -7   6   5      117.98       89.33      7.96 o 
  -6   6   5     2918.16     2809.48     64.29 o 
  -5   6   5     1210.37     1215.39     32.09 o 
  -4   6   5      483.03      436.15     14.35 o 
  -3   6   5     2059.42     2129.83     57.84 o 
  -2   6   5        1.96       -4.13      4.13 o 
  -1   6   5     1414.93     1566.60     39.29 o 
   0   6   5      589.90      732.12     19.12 o 
   1   6   5     3768.41     4568.70    161.36 o 
   2   6   5     1473.57     1635.20     66.14 o 
   3   6   5      354.89      405.95     21.81 o 
   4   6   5     1184.13     1221.92     43.51 o 
   5   6   5     1680.34     1805.82     63.25 o 
   6   6   5      253.26      303.83     11.80 o 
   7   6   5      180.39      196.16     10.14 o 
   8   6   5       29.50       24.40      6.50 o 
   9   6   5      749.44      766.15     27.47 o 
  10   6   5     3438.83     3450.62    120.91 o 
  11   6   5     1042.77     1000.83     41.73 o 
  12   6   5        0.05       -9.66      9.66 o 
  13   6   5      172.18      184.37     16.70 o 
  14   6   5      112.59      118.63     15.23 o 
  15   6   5        4.18       -5.83     11.43 o 
  16   6   5        7.83       -6.01     18.07 o 
  17   6   5      211.88      216.02     34.59 o 
  18   6   5       41.36       41.30     15.23 o 
  19   6   5       56.02       85.97     18.04 o 
  20   6   5        7.81       -1.85     16.10 o 
  21   6   5       22.16       18.37     17.17 o 
 -21   7   5        9.83        2.59     16.91 o 
 -20   7   5        2.51       -7.09     14.68 o 
 -19   7   5       75.39       72.67     16.16 o 
 -18   7   5       13.20        0.58     11.74 o 
 -17   7   5       71.52       82.83     12.91 o 
 -16   7   5       16.87       10.36     10.07 o 
 -15   7   5       81.56       74.91     11.51 o 
 -14   7   5        5.50       -7.40      8.45 o 
 -13   7   5      206.33      209.70     13.90 o 
 -12   7   5     1641.80     1613.39     47.85 o 
 -11   7   5       87.74      101.07     10.18 o 
 -10   7   5      107.56      118.32     11.42 o 
  -9   7   5      111.75      238.85     22.61 o 
  -8   7   5     1448.28     1469.73     38.99 o 
  -7   7   5      468.74      379.54     12.23 o 
  -6   7   5      939.03      837.06     24.39 o 
  -5   7   5      120.52      139.79      9.74 o 
  -4   7   5      392.52      434.21     14.66 o 
  -3   7   5        0.29       -1.33      4.31 o 
  -2   7   5        8.48       -3.88      3.88 o 
  -1   7   5      238.31      291.91     13.77 o 
   0   7   5     1341.36     1398.86     35.73 o 
   1   7   5       31.59       15.41      5.75 o 
   2   7   5     1212.47     1484.45     58.06 o 
   3   7   5     2888.77     3272.47     83.13 o 
   4   7   5     1015.08     1212.64     42.07 o 
   5   7   5     1439.18     1475.25     37.89 o 
   6   7   5       96.20      102.20      7.64 o 
   7   7   5     1126.63     1200.97     35.20 o 
   8   7   5      481.29      466.67     23.80 o 
   9   7   5     1613.85     1569.98     58.85 o 
  10   7   5      670.54      677.27     31.38 o 
  11   7   5        0.01       -9.52      9.66 o 
  12   7   5       71.38       88.79     13.31 o 
  13   7   5       37.77       20.97     11.75 o 
  14   7   5      143.66      139.69     20.27 o 
  15   7   5      107.88      107.05     15.74 o 
  16   7   5       89.70      125.04     27.81 o 
  17   7   5       54.01       42.03     15.13 o 
  18   7   5        2.06        8.48     15.13 o 
  19   7   5      122.45       84.90     18.82 o 
  20   7   5        1.79       -3.28     16.03 o 
 -21   8   5        0.41        2.00     21.07 o 
 -20   8   5        5.69       -5.02     16.81 o 
 -19   8   5        0.02      -12.72     15.20 o 
 -18   8   5        8.22       -0.86     11.74 o 
 -17   8   5        6.45        2.50     10.40 o 
 -16   8   5       32.20       32.57     11.52 o 
 -15   8   5       53.00       49.68     10.91 o 
 -14   8   5       50.84       44.73     10.24 o 
 -13   8   5        5.50       21.46      9.11 o 
 -12   8   5       38.98       45.20      9.58 o 
 -11   8   5       47.96       54.09     16.47 o 
 -10   8   5      523.22      504.08     20.44 o 
  -9   8   5      178.59      208.17     11.00 o 
  -8   8   5     1325.45     1276.89     34.53 o 
  -7   8   5      313.92      468.76     24.55 o 
  -6   8   5       82.02       79.97     10.85 o 
  -5   8   5     1226.21     1371.83     36.41 o 
  -4   8   5      101.08      123.90     10.22 o 
  -3   8   5      210.55      250.26     10.69 o 
  -2   8   5      697.87      765.89     21.86 o 
  -1   8   5      801.64      823.80     23.09 o 
   0   8   5       14.88       10.75      4.52 o 
   1   8   5      233.52      206.99     12.63 o 
   2   8   5       26.67        9.03      8.31 o 
   3   8   5     1992.50     2216.56     54.75 o 
   4   8   5      112.82       95.76      5.95 o 
   5   8   5      325.10      421.94     14.11 o 
   6   8   5      376.03      434.09     19.33 o 
   7   8   5     1620.92     1550.47     57.80 o 
   8   8   5       48.83       44.26     10.74 o 
   9   8   5      407.56      359.18     21.52 o 
  10   8   5        5.48       -9.49      9.49 o 
  11   8   5      304.17      327.97     25.34 o 
  12   8   5      534.26      580.89     29.74 o 
  13   8   5       25.80        3.55     10.74 o 
  14   8   5      108.28      106.54     15.23 o 
  15   8   5       18.34        6.73     12.33 o 
  16   8   5       42.28       38.05     14.55 o 
  17   8   5       14.49       14.83     14.15 o 
  18   8   5      103.11      125.74     19.52 o 
  19   8   5       15.06       27.75     16.03 o 
  20   8   5       30.07       38.59     24.55 o 
 -20   9   5        0.66        9.81     16.55 o 
 -19   9   5       50.69       55.56     17.37 o 
 -18   9   5       14.73        8.78     14.29 o 
 -17   9   5       74.72       99.03     13.82 o 
 -16   9   5       40.51       33.65     11.69 o 
 -15   9   5        0.51       -9.18      9.18 o 
 -14   9   5       62.92       50.07     10.78 o 
 -13   9   5      132.31      134.82     15.32 o 
 -12   9   5      566.53      597.65     23.50 o 
 -11   9   5       54.60       36.58      9.62 o 
 -10   9   5      612.21      633.42     21.27 o 
  -9   9   5       54.71      151.31     18.68 o 
  -8   9   5      202.78      219.39     11.25 o 
  -7   9   5      110.36       91.00      8.59 o 
  -6   9   5     1161.80      982.90     34.95 o 
  -5   9   5       82.14       80.82      8.24 o 
  -4   9   5       78.68       71.99      7.90 o 
  -3   9   5        5.75        9.30      5.62 o 
  -2   9   5      575.39      538.11     17.30 o 
  -1   9   5       98.77      100.02      7.27 o 
   0   9   5        0.11        0.35      5.53 o 
   1   9   5     1206.79     1259.13     46.12 o 
   2   9   5        0.42       -0.87      7.66 o 
   3   9   5        0.17       -2.36      6.60 o 
   4   9   5     1457.70     1733.23     54.52 o 
   5   9   5     1216.19     1212.49     46.31 o 
   6   9   5        5.60       11.73      9.25 o 
   7   9   5      558.10      592.37     27.58 o 
   8   9   5      299.88      318.02     19.99 o 
   9   9   5      162.64      175.69     15.68 o 
  10   9   5        4.64       -8.68     10.08 o 
  11   9   5        0.51        7.79     10.74 o 
  12   9   5       33.56       24.40     11.90 o 
  13   9   5       27.68       37.96     12.73 o 
  14   9   5       17.34       -0.18     11.90 o 
  15   9   5        4.98        6.91     13.02 o 
  16   9   5        0.64       -6.63     13.00 o 
  17   9   5       12.60       -8.29     14.15 o 
  18   9   5       73.68       77.79     18.71 o 
  19   9   5        0.60       -7.25     16.22 o 
  20   9   5       14.33        0.83     17.22 o 
 -20  10   5       14.37       11.53     17.55 o 
 -19  10   5       41.07       41.94     17.53 o 
 -18  10   5       14.21       46.26     26.74 o 
 -17  10   5       63.24       88.67     15.10 o 
 -16  10   5        0.89      -10.17     10.17 o 
 -15  10   5        6.78       14.26     10.53 o 
 -14  10   5        2.55       -8.94      8.94 o 
 -13  10   5      127.26      122.15     12.33 o 
 -12  10   5        0.80       23.26     12.17 o 
 -11  10   5      231.28      332.43     17.56 o 
 -10  10   5        6.97       14.15      7.77 o 
  -9  10   5       25.46       23.14      7.93 o 
  -8  10   5      670.07      831.95     33.73 o 
  -7  10   5      240.46      390.85     77.73 o 
  -6  10   5        4.73       -6.30      8.87 o 
  -5  10   5        1.69       -8.26      8.26 o 
  -4  10   5        0.44       -3.95      6.78 o 
  -3  10   5     1023.95      982.59     28.23 o 
  -2  10   5      442.04      478.28     16.70 o 
  -1  10   5      433.85      433.56     15.77 o 
   0  10   5      428.57      428.84     15.48 o 
   1  10   5        4.72       -0.65      6.00 o 
   2  10   5       39.75       37.96      6.85 o 
   3  10   5      361.59      355.92     17.40 o 
   4  10   5     1050.55     1014.84     35.11 o 
   5  10   5      196.00      141.66     13.74 o 
   6  10   5        1.28      -13.95     13.95 o 
   7  10   5      791.07      765.06     45.20 o 
   8  10   5       66.68       50.58     15.25 o 
   9  10   5      152.41      115.60     14.04 o 
  10  10   5      261.95      247.65     18.87 o 
  11  10   5       21.59       26.62     12.19 o 
  12  10   5       70.70      111.38     15.39 o 
  13  10   5       11.25        3.73     12.26 o 
  14  10   5       32.11       37.15     13.92 o 
  15  10   5       88.69      108.03     16.87 o 
  16  10   5        3.41       -0.77     13.72 o 
  17  10   5        2.70       -3.05     14.81 o 
  18  10   5       43.22       67.55     18.92 o 
  19  10   5       19.22        6.32     17.17 o 
 -20  11   5       27.47       31.09     25.44 o 
 -19  11   5        0.81       -8.43     16.46 o 
 -18  11   5        0.74      -12.07     15.26 o 
 -17  11   5        1.18      -13.15     14.53 o 
 -16  11   5       54.49       99.83     15.13 o 
 -15  11   5       26.05        6.26     11.79 o 
 -14  11   5        5.59       -5.74     12.85 o 
 -13  11   5        4.60       -5.61      9.54 o 
 -12  11   5        2.53        9.04     15.07 o 
 -11  11   5     1093.03     1085.31     32.13 o 
 -10  11   5      328.89      424.43     24.25 o 
  -9  11   5       30.90       50.38     14.77 o 
  -8  11   5      125.52      134.00     11.33 o 
  -7  11   5      959.28      931.16     30.23 o 
  -6  11   5     1443.00     1413.71     48.55 o 
  -5  11   5       74.52       46.72     10.57 o 
  -4  11   5       49.93       43.48      9.99 o 
  -3  11   5      548.83      482.07     22.04 o 
  -2  11   5        0.18       -8.24      8.24 o 
  -1  11   5     1003.82     1024.46     31.77 o 
   0  11   5        1.50       -6.97      6.97 o 
   1  11   5      963.70     1123.63     34.19 o 
   2  11   5      729.62      780.81     34.27 o 
   3  11   5       40.55       50.52     20.07 o 
   4  11   5        4.67       20.19     12.56 o 
   5  11   5      943.96      937.80     56.11 o 
   6  11   5      931.44      920.94     54.42 o 
   7  11   5        0.11       -5.22     10.08 o 
   8  11   5      176.02      157.00     15.52 o 
   9  11   5      190.48      191.43     17.52 o 
  10  11   5      874.56      800.99     36.51 o 
  11  11   5      292.22      282.23     21.01 o 
  12  11   5      774.44      715.12     37.64 o 
  13  11   5        0.65        9.92     12.41 o 
  14  11   5       58.38       42.27     16.35 o 
  15  11   5        0.03        1.44     12.85 o 
  16  11   5       10.78        1.88     14.69 o 
  17  11   5       40.55       54.62     17.22 o 
  18  11   5       85.06       89.72     19.17 o 
  19  11   5        1.69       -5.79     16.52 o 
 -19  12   5        8.55       -1.68     16.72 o 
 -18  12   5        4.17       -5.68     24.64 o 
 -17  12   5       79.25      141.31     35.98 o 
 -16  12   5      109.13      127.38     19.26 o 
 -15  12   5       12.03       11.18     12.09 o 
 -14  12   5       92.98       92.12     14.20 o 
 -13  12   5       12.58       30.50     10.62 o 
 -12  12   5       67.53      138.88     20.32 o 
 -11  12   5      201.02      261.15     13.89 o 
 -10  12   5      123.41      121.83     10.71 o 
  -9  12   5      578.09      520.19     20.39 o 
  -8  12   5      963.59      954.76     28.67 o 
  -7  12   5      438.25      415.91     24.55 o 
  -6  12   5       19.36       -8.22      9.91 o 
  -5  12   5      489.41      415.39     21.04 o 
  -4  12   5      101.45      117.52     12.64 o 
  -3  12   5      120.09       91.26     14.28 o 
  -2  12   5      123.67      125.44     17.95 o 
  -1  12   5     1017.71     1039.67     37.42 o 
   0  12   5       26.14       -0.05     11.85 o 
   1  12   5     2547.92     2582.21     93.82 o 
   2  12   5     2002.15     2110.30     78.59 o 
   3  12   5      945.34     1000.42     42.95 o 
   4  12   5     1071.71     1096.92     71.00 o 
   5  12   5     1234.09     1113.21     45.89 o 
   6  12   5      939.43     1004.93     57.65 o 
   7  12   5        9.83       -1.44     11.33 o 
   8  12   5      239.98      198.82     17.71 o 
   9  12   5      148.81      111.76     15.05 o 
  10  12   5      137.96      114.43     15.38 o 
  11  12   5       87.73       87.88     15.57 o 
  12  12   5       87.40      134.28     17.40 o 
  13  12   5       48.10       50.65     14.40 o 
  14  12   5        5.38       -1.22     13.17 o 
  15  12   5       72.71       96.22     17.71 o 
  16  12   5       10.38       24.28     15.89 o 
  17  12   5        5.43      -13.13     15.52 o 
  18  12   5       29.67       24.58     17.62 o 
 -18  13   5      103.87      169.98     24.23 o 
 -17  13   5        0.61        3.46     15.85 o 
 -16  13   5       50.85       74.50     17.59 o 
 -15  13   5       10.98       -3.27     15.25 o 
 -14  13   5       39.95       28.63     13.09 o 
 -13  13   5        2.30       21.39     19.58 o 
 -12  13   5      125.93      136.31     15.05 o 
 -11  13   5      348.62      352.43     16.17 o 
 -10  13   5        2.05        2.79      8.60 o 
  -9  13   5       62.42       27.80      8.48 o 
  -8  13   5       25.81       21.17      7.85 o 
  -7  13   5       19.94       18.74      8.58 o 
  -6  13   5      427.95      386.33     21.16 o 
  -5  13   5      516.32      468.68     23.12 o 
  -4  13   5      857.56      853.82     33.29 o 
  -3  13   5      728.25      707.81     29.26 o 
  -2  13   5     1559.48     1603.59     53.85 o 
  -1  13   5      709.95      747.36     45.49 o 
   0  13   5       11.42       14.61     13.00 o 
   1  13   5      749.98      770.58     36.70 o 
   2  13   5      413.89      440.11     28.12 o 
   3  13   5       19.44       -3.52     11.95 o 
   4  13   5      227.08      262.05     19.55 o 
   5  13   5        1.71        4.40     11.37 o 
   6  13   5      429.72      428.79     25.51 o 
   7  13   5      542.70      523.54     28.79 o 
   8  13   5       43.59       29.86     12.39 o 
   9  13   5       26.46      -11.57     11.57 o 
  10  13   5      117.60      134.51     16.81 o 
  11  13   5        1.20       -5.67     12.39 o 
  12  13   5        5.18       23.14     13.57 o 
  13  13   5        0.10      -10.97     12.91 o 
  14  13   5       14.40        2.86     15.00 o 
  15  13   5        3.39      -12.21     14.08 o 
  16  13   5        5.81       -6.82     15.23 o 
  17  13   5       15.00       12.81     19.30 o 
  18  13   5        8.87      -19.01     19.01 o 
 -18  14   5       14.98       24.29     17.11 o 
 -17  14   5        5.20       20.90     17.19 o 
 -16  14   5        2.15      -15.55     17.32 o 
 -15  14   5       65.23       69.57     17.83 o 
 -14  14   5       34.91       36.09     16.43 o 
 -13  14   5        5.96        8.92     12.32 o 
 -12  14   5      390.89      412.92     23.20 o 
 -11  14   5       69.89       57.15     12.50 o 
 -10  14   5       68.46       54.19      9.88 o 
  -9  14   5        2.42       -7.63      7.63 o 
  -8  14   5       99.55      113.82     11.49 o 
  -7  14   5        0.80       -7.71      7.71 o 
  -6  14   5       11.33        3.17      9.74 o 
  -5  14   5       45.03       32.08     10.71 o 
  -4  14   5       82.89      109.41     12.65 o 
  -3  14   5      126.44      102.16     12.63 o 
  -2  14   5       22.35        5.01      9.90 o 
  -1  14   5      200.06      197.82     30.64 o 
   0  14   5       57.46       45.96     14.08 o 
   1  14   5      339.57      375.44     24.17 o 
   2  14   5      344.83      333.14     25.56 o 
   3  14   5       30.80       29.14     13.31 o 
   4  14   5      124.29      117.72     16.89 o 
   5  14   5      308.14      261.96     20.40 o 
   6  14   5       21.87       22.22     13.75 o 
   7  14   5       53.82       86.93     15.18 o 
   8  14   5       36.91       30.03     13.58 o 
   9  14   5        1.16      -11.35     11.35 o 
  10  14   5      253.84      210.55     20.19 o 
  11  14   5        2.82       -3.56     12.41 o 
  12  14   5        0.02       -0.23     13.40 o 
  13  14   5        2.84      -18.01     18.01 o 
  14  14   5       69.24       71.80     17.05 o 
  15  14   5       33.39       27.85     16.40 o 
  16  14   5       19.04       54.17     17.88 o 
  17  14   5        0.01      -10.10     25.44 o 
 -17  15   5       12.68       -0.99     24.55 o 
 -16  15   5        1.12        3.59     16.55 o 
 -15  15   5       39.02       51.70     17.82 o 
 -14  15   5        2.38       12.32     15.63 o 
 -13  15   5        0.21        7.69     14.69 o 
 -12  15   5       60.98       96.70     27.30 o 
 -11  15   5      116.21      143.68     17.59 o 
 -10  15   5       18.94       23.45     11.70 o 
  -9  15   5        5.53      -10.34     10.34 o 
  -8  15   5       50.39       52.80      9.23 o 
  -7  15   5       48.73       33.06      9.44 o 
  -6  15   5       36.27       25.96     11.38 o 
  -5  15   5      162.87      166.32     15.26 o 
  -4  15   5        0.73       -9.28      9.28 o 
  -3  15   5        0.49       -9.99     11.19 o 
  -2  15   5       24.40        7.70     12.26 o 
  -1  15   5       42.93       36.27     13.40 o 
   0  15   5        2.49      -11.61     11.61 o 
   1  15   5        3.09      -12.82     12.82 o 
   2  15   5       11.11        6.07     12.49 o 
   3  15   5      193.74      232.07     20.66 o 
   4  15   5       15.12       11.89     12.77 o 
   5  15   5      260.29      295.12     22.26 o 
   6  15   5     1020.36      959.13     43.20 o 
   7  15   5       10.31       14.02     13.00 o 
   8  15   5       41.66       31.09     13.82 o 
   9  15   5        0.62       -4.46     12.57 o 
  10  15   5       90.31      118.03     17.10 o 
  11  15   5       40.96       52.17     14.69 o 
  12  15   5       24.69       27.73     14.51 o 
  13  15   5       21.52        7.45     14.74 o 
  14  15   5        0.48        0.53     14.69 o 
  15  15   5        9.17       17.12     15.83 o 
  16  15   5        5.41      -17.52     17.52 o 
  17  15   5        0.13      -31.09     31.09 o 
 -16  16   5        0.87       -8.67     17.06 o 
 -15  16   5        5.91       20.96     17.00 o 
 -14  16   5       50.44       57.42     18.20 o 
 -13  16   5       31.90       18.59     15.85 o 
 -12  16   5       66.95       64.75     18.38 o 
 -11  16   5      107.66      103.50     18.82 o 
 -10  16   5      106.27       86.63     14.43 o 
  -9  16   5        1.10       -1.80     21.42 o 
  -8  16   5        0.95      -10.42     10.42 o 
  -7  16   5       30.45       12.08     11.23 o 
  -6  16   5       81.83       65.89     13.92 o 
  -5  16   5       20.13        6.75     11.25 o 
  -4  16   5      202.15      167.76     18.87 o 
  -3  16   5        5.47        6.51     12.82 o 
  -2  16   5       99.34      106.42     16.60 o 
  -1  16   5      263.33      267.10     24.99 o 
   0  16   5      314.44      367.85     25.73 o 
   1  16   5       30.97       29.91     14.11 o 
   2  16   5       93.94      105.10     16.58 o 
   3  16   5        5.79       -8.08     12.77 o 
   4  16   5      113.61       88.65     16.32 o 
   5  16   5       84.38       62.13     15.22 o 
   6  16   5       55.59       83.08     15.99 o 
   7  16   5       87.08       85.75     16.28 o 
   8  16   5       10.86       13.05     13.54 o 
   9  16   5        1.59      -12.72     13.00 o 
  10  16   5       69.40       90.59     20.02 o 
  11  16   5       31.27       16.85     14.40 o 
  12  16   5        0.91       -5.33     14.23 o 
  13  16   5       45.87       53.26     16.77 o 
  14  16   5       79.24      111.75     19.36 o 
  15  16   5        0.15       -8.48     24.73 o 
  16  16   5       17.23        2.20     21.05 o 
 -16  17   5       34.36        8.48     24.03 o 
 -15  17   5       24.49       23.95     17.43 o 
 -14  17   5        1.21        2.47     15.92 o 
 -13  17   5        9.19       -4.19     15.74 o 
 -12  17   5       71.16      102.43     20.54 o 
 -11  17   5        0.00       -9.48     18.37 o 
 -10  17   5        0.02      -13.15     14.08 o 
  -9  17   5        1.06      -11.86     11.86 o 
  -8  17   5        3.65       -5.75     11.04 o 
  -7  17   5        6.39       -3.42     13.67 o 
  -6  17   5      125.82      153.23     17.29 o 
  -5  17   5        3.27       -8.29     13.10 o 
  -4  17   5      104.38      129.00     17.59 o 
  -3  17   5       65.84      106.81     16.78 o 
  -2  17   5       76.46       91.54     16.36 o 
  -1  17   5        1.95      -10.95     12.66 o 
   0  17   5      150.38      138.10     17.80 o 
   1  17   5        4.79       14.17     14.04 o 
   2  17   5       60.42       51.44     15.22 o 
   3  17   5       97.63       75.11     16.28 o 
   4  17   5        0.12      -10.06     13.82 o 
   5  17   5      133.22      115.99     17.67 o 
   6  17   5       62.15       77.17     18.52 o 
   7  17   5      131.74      147.37     18.96 o 
   8  17   5       71.20       45.07     15.72 o 
   9  17   5       55.75       76.53     17.10 o 
  10  17   5       21.14        4.66     14.23 o 
  11  17   5       13.18        6.98     20.34 o 
  12  17   5      173.18      212.23     32.37 o 
  13  17   5        0.05        6.50     19.91 o 
  14  17   5       13.32       21.17     20.70 o 
  15  17   5        0.80       -9.33     19.69 o 
 -15  18   5       13.07       49.16     21.40 o 
 -14  18   5       25.22       49.83     18.68 o 
 -13  18   5       29.40       36.21     16.71 o 
 -12  18   5        9.77      -15.62     15.62 o 
 -11  18   5       11.86       21.04     15.50 o 
 -10  18   5        5.23      -13.80     13.80 o 
  -9  18   5       18.52        8.65     13.36 o 
  -8  18   5       33.44       28.15     17.02 o 
  -7  18   5      122.73      136.97     24.35 o 
  -6  18   5       42.21       36.58     14.95 o 
  -5  18   5        3.54       -5.07     20.03 o 
  -4  18   5       18.90       18.73     19.32 o 
  -3  18   5        1.16        2.92     13.70 o 
  -2  18   5      114.27      106.39     17.14 o 
  -1  18   5       46.47       43.59     16.01 o 
   0  18   5        2.38      -13.93     13.93 o 
   1  18   5        4.96      -13.09     13.09 o 
   2  18   5        7.29      -13.26     13.26 o 
   3  18   5       17.06        7.99     14.30 o 
   4  18   5       46.89       53.44     16.54 o 
   5  18   5       24.67       28.16     15.22 o 
   6  18   5        9.07        4.01     14.08 o 
   7  18   5        3.53      -14.13     14.13 o 
   8  18   5        5.79       -3.91     14.54 o 
   9  18   5       16.85       15.91     15.22 o 
  10  18   5       23.75        3.28     14.69 o 
  11  18   5       16.30       -5.62     18.67 o 
  12  18   5        0.77       15.44     19.91 o 
  13  18   5       51.62       44.70     21.33 o 
  14  18   5       56.65       87.74     24.74 o 
 -13  19   5        0.96       -0.45     17.76 o 
 -12  19   5        0.79      -20.49     20.49 o 
 -11  19   5       16.99       16.57     16.61 o 
 -10  19   5        1.63      -14.51     14.51 o 
  -9  19   5        9.62       -2.65     17.57 o 
  -8  19   5        6.33        4.83     16.30 o 
  -7  19   5        0.53        2.90     16.16 o 
  -6  19   5        0.92       15.08     16.25 o 
  -5  19   5       87.24       59.36     38.16 o 
  -4  19   5      189.78      173.69     28.78 o 
  -3  19   5      108.25       83.41     26.15 o 
  -2  19   5       14.62        6.68     14.85 o 
  -1  19   5        1.28      -14.11     14.11 o 
   0  19   5       30.68        5.29     14.94 o 
   1  19   5        1.37      -14.08     14.08 o 
   2  19   5       23.69       12.56     15.33 o 
   3  19   5      149.12      145.18     28.89 o 
   4  19   5        0.74        3.68     15.72 o 
   5  19   5        0.16       -8.59     14.40 o 
   6  19   5        0.00      -16.50     16.50 o 
   7  19   5       55.74       48.59     16.85 o 
   8  19   5       29.97       15.58     19.47 o 
   9  19   5       47.68       30.76     20.70 o 
  10  19   5        0.72       -0.51     17.91 o 
  11  19   5        5.20      -15.82     17.91 o 
  12  19   5       95.84       96.14     31.09 o 
  13  19   5        5.08        5.81     22.07 o 
 -12  20   5      106.89      120.13     29.68 o 
 -11  20   5        3.88       -9.89     25.44 o 
 -10  20   5        0.01      -17.42     17.42 o 
  -9  20   5        0.83      -12.54     18.18 o 
  -8  20   5       13.06      -10.55     17.26 o 
  -7  20   5       56.07       42.07     21.20 o 
  -6  20   5        2.22        0.60     16.30 o 
  -5  20   5       49.98       69.16     18.53 o 
  -4  20   5       55.04       59.36     36.75 o 
  -3  20   5       36.73       19.79     32.51 o 
  -2  20   5        4.36        2.83     32.51 o 
  -1  20   5      201.83      182.32     43.81 o 
   0  20   5       10.84       33.82     20.03 o 
   1  20   5       13.67       -2.68     18.91 o 
   2  20   5      180.22      201.12     28.78 o 
   3  20   5       16.57       28.66     21.33 o 
   4  20   5       70.44       77.36     22.92 o 
   5  20   5       26.36       -9.75     19.47 o 
   6  20   5       13.02       -1.96     19.32 o 
   7  20   5        4.79        2.83     26.85 o 
   8  20   5        1.27       -9.19     18.99 o 
   9  20   5        2.57       -2.03     19.47 o 
  10  20   5       31.80       17.10     20.32 o 
  11  20   5       24.21       15.42     21.71 o 
  12  20   5       39.42        0.00     32.51 o 
 -11  21   5       18.58       24.03     24.03 o 
 -10  21   5       19.21        4.95     20.73 o 
  -9  21   5        8.63      -18.36     18.36 o 
  -8  21   5       38.55       44.40     24.73 o 
  -7  21   5        7.74       -2.14     17.26 o 
  -6  21   5        3.12        5.48     18.18 o 
  -5  21   5       17.67       32.28     18.69 o 
  -4  21   5      121.21      121.54     42.40 o 
  -3  21   5       60.24       62.19     36.75 o 
  -2  21   5       80.42       66.43     38.16 o 
  -1  21   5       26.56       55.12     36.75 o 
   0  21   5        4.99       -8.48     32.51 o 
   1  21   5       29.96       83.38     36.75 o 
   2  21   5       58.82       61.66     22.73 o 
   3  21   5        0.33       16.57     21.33 o 
   4  21   5       84.88       63.35     22.47 o 
   5  21   5        4.50        4.96     19.47 o 
   6  21   5       11.58       -8.58     30.39 o 
   7  21   5       47.94       26.29     24.03 o 
   8  21   5        8.06        4.24     19.99 o 
   9  21   5        6.98       -2.34     20.47 o 
  10  21   5        0.35       -3.69     20.32 o 
  -9  22   5        8.87       22.08     21.20 o 
  -8  22   5        0.00      -17.57     17.57 o 
  -7  22   5        0.25      -17.42     17.42 o 
  -6  22   5        2.01        8.20     18.36 o 
  -5  22   5        2.69      -13.24     26.15 o 
  -4  22   5       35.21       88.29     20.90 o 
  -3  22   5        3.99      -31.09     31.09 o 
  -2  22   5        2.19       16.96     33.92 o 
  -1  22   5       81.36       84.80     39.57 o 
   0  22   5        6.68       43.81     35.33 o 
   1  22   5       14.26       49.47     35.33 o 
   2  22   5       41.11       56.53     36.75 o 
   3  22   5       23.79       42.09     22.07 o 
   4  22   5       22.01      -12.45     20.92 o 
   5  22   5       29.82       36.56     22.92 o 
   6  22   5       11.20       56.53     32.51 o 
   7  22   5       28.81       28.06     23.47 o 
   8  22   5        0.04       -9.19     19.99 o 
  -6  23   5        4.54       20.04     19.63 o 
  -5  23   5       34.72       -8.14     19.26 o 
  -4  23   5       14.81       41.66     23.32 o 
  -3  23   5        7.61       39.57     36.75 o 
  -2  23   5      105.26       86.21     39.57 o 
  -1  23   5       20.98       26.85     36.75 o 
   0  23   5       29.00       62.19     38.16 o 
   1  23   5       18.45       12.72     35.33 o 
   2  23   5       12.59       -8.48     32.51 o 
   3  23   5       28.27        9.89     33.92 o 
   4  23   5       28.21       66.43     36.75 o 
   5  23   5        0.65      -16.66     26.15 o 
   6  23   5       13.67       22.99     22.47 o 
  -1  24   5        3.61       59.36     39.57 o 
   0  24   5        1.89       18.37     36.75 o 
   1  24   5       10.39        9.89     33.92 o 
 -21   0   6      150.88      193.64     84.09 o 
 -20   0   6        7.17       -0.18     22.22 o 
 -19   0   6       20.15       20.71     17.54 o 
 -18   0   6       44.79       16.31     14.68 o 
 -17   0   6      162.55      170.50     20.77 o 
 -16   0   6       40.97       52.88     13.93 o 
 -15   0   6       84.88      133.74     15.92 o 
 -14   0   6       46.81       33.99     10.67 o 
 -13   0   6      501.57      424.00     23.35 o 
 -12   0   6      104.66       68.94     11.55 o 
 -11   0   6      224.79      193.76     14.42 o 
 -10   0   6      741.60      637.44     27.41 o 
  -9   0   6      503.62      409.75     19.43 o 
  -8   0   6     1624.52     1570.82     48.03 o 
  -7   0   6      679.07      655.41     20.39 o 
  -6   0   6       38.70       68.03      9.79 o 
  -5   0   6      533.07      559.06     20.55 o 
  -4   0   6      555.64      644.79     38.44 o 
  -3   0   6        0.64        9.14      6.94 o 
  -2   0   6     4084.58     2220.30    127.20 o 
  -1   0   6     2107.28     2053.53    128.61 o 
   0   0   6       40.42       57.95     14.13 o 
   1   0   6       22.88       57.95     15.55 o 
   2   0   6     1261.87     1396.35     90.45 o 
   3   0   6      361.91      537.06     40.99 o 
   4   0   6     4175.97     4370.91    147.04 o 
   5   0   6     2763.88     3053.60    104.61 o 
   6   0   6      378.20      468.39     21.12 o 
   7   0   6      219.26      161.05     11.83 o 
   8   0   6       14.64       -2.03      6.98 o 
   9   0   6       63.62       99.61     13.43 o 
  10   0   6        3.97      -11.60     19.79 o 
  11   0   6        0.96       -3.53     16.25 o 
  12   0   6      209.91      186.44     36.04 o 
  13   0   6      295.92      331.46     25.98 o 
  14   0   6      347.05      373.77     27.93 o 
  15   0   6      282.78      338.60     26.93 o 
  16   0   6        7.79       -8.48     16.96 o 
  17   0   6       68.89      124.37     20.47 o 
  18   0   6      269.63      286.90     33.92 o 
  19   0   6      134.17      130.02     29.68 o 
  20   0   6        6.09       35.33     26.85 o 
  21   0   6       33.11       33.92     26.85 o 
 -21   1   6        7.89      -16.80     16.80 o 
 -20   1   6       97.46      101.79     15.78 o 
 -19   1   6       67.69       67.73     14.57 o 
 -18   1   6       31.55       18.03     10.11 o 
 -17   1   6      173.40      178.15     13.17 o 
 -16   1   6        0.56       -0.94      8.39 o 
 -15   1   6      511.10      606.53     21.32 o 
 -14   1   6       23.83       26.64      7.63 o 
 -13   1   6      363.24      418.96     16.40 o 
 -12   1   6       39.30       50.13      7.60 o 
 -11   1   6        3.25       -5.79      5.79 o 
 -10   1   6       57.22       35.74      6.17 o 
  -9   1   6      573.79      550.35     17.09 o 
  -8   1   6        0.49       -3.58      3.58 o 
  -7   1   6      951.67      891.03     19.36 o 
  -6   1   6     1007.53      943.33     20.41 o 
  -5   1   6       37.00       40.38      4.39 o 
  -4   1   6     9729.48     9791.48    201.16 o 
  -3   1   6     2666.62     2444.57     59.61 o 
  -2   1   6        0.50       -5.71      5.71 o 
  -1   1   6     2587.35     2803.55     83.24 o 
   0   1   6       94.16       87.36     13.43 o 
   1   1   6     8181.41     8757.18    367.76 o 
   2   1   6     6278.97     5896.58    171.89 o 
   3   1   6      301.55      295.36     18.56 o 
   4   1   6     3263.07     3605.53     86.83 o 
   5   1   6       61.41       61.43      5.07 o 
   6   1   6     1447.04     1454.62     37.16 o 
   7   1   6      202.88      202.40      9.23 o 
   8   1   6       20.74        2.68      4.97 o 
   9   1   6       32.16       29.17      6.82 o 
  10   1   6     1486.82     1360.21     44.64 o 
  11   1   6     1072.04     1019.82     36.02 o 
  12   1   6     1053.22     1047.56     37.07 o 
  13   1   6      314.15      340.33     18.68 o 
  14   1   6        4.33       -8.75      8.75 o 
  15   1   6      109.55      148.65     16.19 o 
  16   1   6       61.86       49.74     11.44 o 
  17   1   6      125.17      165.22     15.61 o 
  18   1   6      119.64      147.30     18.14 o 
  19   1   6        0.08       11.87     13.79 o 
  20   1   6        1.10      -26.85     26.85 o 
  21   1   6       38.33       46.92     22.61 o 
 -21   2   6       23.62        4.68     17.15 o 
 -20   2   6       55.39       74.14     14.85 o 
 -19   2   6       43.57       37.27     13.22 o 
 -18   2   6       88.71       65.52     13.05 o 
 -17   2   6       48.58       17.08      9.77 o 
 -16   2   6       91.96      115.65     11.05 o 
 -15   2   6       11.39       16.61      8.37 o 
 -14   2   6       19.87       -0.12      7.80 o 
 -13   2   6      135.18      112.75     10.11 o 
 -12   2   6       61.28       32.72      8.11 o 
 -11   2   6       31.80       14.64      7.80 o 
 -10   2   6      792.46      689.01     20.69 o 
  -9   2   6     1362.57     1265.50     33.02 o 
  -8   2   6      438.39      406.18     11.66 o 
  -7   2   6      258.26      253.30      7.78 o 
  -6   2   6      152.99      143.67      6.10 o 
  -5   2   6     1244.04     1354.30     30.04 o 
  -4   2   6      630.47      697.97     30.97 o 
  -3   2   6      656.26      740.62     20.16 o 
  -2   2   6     5744.05     5538.69    145.75 o 
  -1   2   6     1105.60     1106.81     34.69 o 
   0   2   6     1814.21     1755.58     83.23 o 
   1   2   6      727.59      648.81     49.61 o 
   2   2   6     8582.95     8752.49    318.15 o 
   3   2   6        5.07       -4.55      4.55 o 
   4   2   6      813.16      836.94     39.09 o 
   5   2   6      507.21      640.40     18.18 o 
   6   2   6       48.67       53.53      7.11 o 
   7   2   6     1341.34     1252.10     33.01 o 
   8   2   6      432.96      414.33     15.31 o 
   9   2   6      533.56      500.82     20.09 o 
  10   2   6      141.41      124.77     10.50 o 
  11   2   6     1668.36     1596.15     51.72 o 
  12   2   6      252.36      241.08     14.96 o 
  13   2   6       67.24       71.48     14.11 o 
  14   2   6       57.69       66.64     11.14 o 
  15   2   6       37.90       57.89     16.10 o 
  16   2   6       37.67       27.68     12.09 o 
  17   2   6      105.94      104.08     16.50 o 
  18   2   6      160.78      211.98     34.97 o 
  19   2   6      100.71      116.98     18.22 o 
  20   2   6        0.14      -11.27     13.86 o 
  21   2   6       11.54        6.47     15.57 o 
 -21   3   6        7.26      -13.95     13.95 o 
 -20   3   6        5.39       -7.96     12.61 o 
 -19   3   6       38.65       28.28     12.97 o 
 -18   3   6       28.31       -8.32     11.14 o 
 -17   3   6       22.85       -0.86     10.55 o 
 -16   3   6        0.64       -6.81     10.00 o 
 -15   3   6       25.23       20.50      8.70 o 
 -14   3   6       52.58       35.70      8.26 o 
 -13   3   6       12.74       13.39      7.48 o 
 -12   3   6       72.15       81.50      9.55 o 
 -11   3   6      486.98      442.00     16.11 o 
 -10   3   6       46.57       16.90      6.07 o 
  -9   3   6      430.09      444.19     13.86 o 
  -8   3   6      135.16      139.33      6.56 o 
  -7   3   6        3.46       -0.54      3.86 o 
  -6   3   6      387.83      485.89     21.01 o 
  -5   3   6      126.25      121.02      8.67 o 
  -4   3   6     2033.84     2016.29     45.95 o 
  -3   3   6      126.10      168.43     11.66 o 
  -2   3   6      268.93      290.09     11.63 o 
  -1   3   6     1323.51     1518.81     44.99 o 
   0   3   6      762.61      770.75     43.04 o 
   1   3   6       91.06       69.73     14.48 o 
   2   3   6     2663.65     2614.32    125.99 o 
   3   3   6      260.47      216.21     13.09 o 
   4   3   6        3.52        5.51      4.11 o 
   5   3   6     1426.84     1602.06     40.50 o 
   6   3   6      206.00      237.62      9.25 o 
   7   3   6       18.17        9.67      5.16 o 
   8   3   6      193.86      144.83      9.22 o 
   9   3   6      627.61      558.48     21.61 o 
  10   3   6      459.59      408.00     18.45 o 
  11   3   6      407.20      402.30     19.16 o 
  12   3   6       82.84       75.73     14.52 o 
  13   3   6      275.56      302.56     17.75 o 
  14   3   6        0.06       -6.82      8.67 o 
  15   3   6        9.47       -0.64     10.59 o 
  16   3   6        1.67       -4.15     11.26 o 
  17   3   6       16.18       15.13     12.91 o 
  18   3   6      231.44      298.98     23.58 o 
  19   3   6        2.77       -7.83     14.51 o 
  20   3   6       24.09       20.64     16.21 o 
  21   3   6        7.95      -14.69     14.69 o 
 -21   4   6        0.00      -13.74     13.74 o 
 -20   4   6        0.40      -12.19     12.19 o 
 -19   4   6       35.93       15.74     12.50 o 
 -18   4   6       48.60       44.21     12.49 o 
 -17   4   6       20.35       14.11     10.72 o 
 -16   4   6       65.57       66.99     11.67 o 
 -15   4   6       77.34       60.78     10.70 o 
 -14   4   6       50.16       32.12      9.35 o 
 -13   4   6       10.53       -3.32      7.06 o 
 -12   4   6      116.82      158.71     10.40 o 
 -11   4   6      760.49      725.81     28.97 o 
 -10   4   6     1402.74     1296.40     37.82 o 
  -9   4   6       99.70       95.71      6.90 o 
  -8   4   6      605.07      578.03     15.16 o 
  -7   4   6       58.00       67.83      6.10 o 
  -6   4   6     4040.08     4144.65     86.20 o 
  -5   4   6      900.11     1001.15     24.30 o 
  -4   4   6      948.12      975.98     21.63 o 
  -3   4   6       71.36       97.16      5.09 o 
  -2   4   6      921.85     1119.92     32.20 o 
  -1   4   6      264.69      303.06     18.59 o 
   0   4   6      321.84      390.86     19.57 o 
   1   4   6     1197.27     1428.27     51.60 o 
   2   4   6      806.01      908.94     42.84 o 
   3   4   6      220.99      235.57     11.64 o 
   4   4   6      786.60      801.61     27.46 o 
   5   4   6        4.88        8.44      5.05 o 
   6   4   6     4052.07     4199.16     92.69 o 
   7   4   6       15.13        4.39      5.00 o 
   8   4   6      700.15      692.11     22.89 o 
   9   4   6       15.00       15.53      6.93 o 
  10   4   6      272.65      286.67     15.27 o 
  11   4   6      484.80      469.63     20.90 o 
  12   4   6       81.36       89.78     10.38 o 
  13   4   6       56.36       34.24     15.58 o 
  14   4   6       87.07       76.34     12.91 o 
  15   4   6        3.91       -7.65     10.64 o 
  16   4   6       59.24       45.92     19.82 o 
  17   4   6       18.36       12.87     13.22 o 
  18   4   6       98.33      116.79     18.14 o 
  19   4   6        1.73        5.27     14.40 o 
  20   4   6       31.87       47.71     16.57 o 
  21   4   6        2.17        0.00     31.09 o 
 -21   5   6        9.04      -13.55     13.55 o 
 -20   5   6        0.29      -12.23     12.23 o 
 -19   5   6       34.44       30.12     17.48 o 
 -18   5   6       15.36       -7.30     11.61 o 
 -17   5   6       17.72        0.25     10.15 o 
 -16   5   6       24.49        7.08     10.29 o 
 -15   5   6       40.06       28.69     10.29 o 
 -14   5   6        0.17       -8.25      8.25 o 
 -13   5   6       38.48       26.70      8.70 o 
 -12   5   6       83.50       79.03      9.99 o 
 -11   5   6      154.59      178.49     12.94 o 
 -10   5   6       75.36       90.02      8.38 o 
  -9   5   6      206.51      183.01      9.44 o 
  -8   5   6      152.50      132.27      7.81 o 
  -7   5   6        6.35       -0.97      4.74 o 
  -6   5   6      129.57      132.70      7.74 o 
  -5   5   6     1761.28     1862.13     42.71 o 
  -4   5   6      804.26      867.12     21.38 o 
  -3   5   6      571.45      592.77     14.06 o 
  -2   5   6      201.90      186.04      6.62 o 
  -1   5   6     2119.96     2492.24     55.69 o 
   0   5   6      229.42      222.85      9.69 o 
   1   5   6      107.53      148.88      7.84 o 
   2   5   6       23.77        7.61      4.33 o 
   3   5   6       14.34        6.41      3.29 o 
   4   5   6        3.46        8.28      3.47 o 
   5   5   6      256.17      268.37     16.29 o 
   6   5   6       38.95       33.76      7.06 o 
   7   5   6      240.99      230.89     11.39 o 
   8   5   6       98.80       92.91      8.16 o 
   9   5   6       10.72       19.84      9.79 o 
  10   5   6       10.36        8.96      8.57 o 
  11   5   6       40.21       44.35     11.06 o 
  12   5   6       45.96       49.15     11.26 o 
  13   5   6        3.98      -11.94     13.18 o 
  14   5   6        2.80       -9.38      9.38 o 
  15   5   6       63.86       43.17     12.88 o 
  16   5   6        1.98      -10.45     11.19 o 
  17   5   6        3.62        6.68     13.24 o 
  18   5   6        0.43        1.61     13.72 o 
  19   5   6       58.81       63.57     19.65 o 
  20   5   6        7.06       12.65     16.37 o 
 -21   6   6        1.85      -15.05     15.05 o 
 -20   6   6       30.76        5.98     13.13 o 
 -19   6   6        4.28       -8.78     11.80 o 
 -18   6   6        8.00       -2.98     11.33 o 
 -17   6   6       54.38       77.27     20.31 o 
 -16   6   6        0.70        8.90     10.41 o 
 -15   6   6       36.38       11.99      9.72 o 
 -14   6   6      160.11      144.60     12.20 o 
 -13   6   6        7.80        2.66      8.28 o 
 -12   6   6      150.93      157.66     12.01 o 
 -11   6   6      639.70      651.76     23.96 o 
 -10   6   6      817.28      674.69     23.28 o 
  -9   6   6        1.16       14.68      7.67 o 
  -8   6   6      314.51      373.33     21.21 o 
  -7   6   6      252.32      271.73     17.63 o 
  -6   6   6        0.16       -2.28      5.88 o 
  -5   6   6     1195.48     1182.09     31.40 o 
  -4   6   6      394.95      417.20     15.80 o 
  -3   6   6     2062.55     2231.36     73.49 o 
  -2   6   6       40.03       12.02      4.11 o 
  -1   6   6      164.56      173.71      7.61 o 
   0   6   6      362.07      309.49     10.65 o 
   1   6   6       67.27       77.64      5.18 o 
   2   6   6      157.76      192.88      8.07 o 
   3   6   6      124.96      142.11      7.00 o 
   4   6   6      258.86      314.74     11.57 o 
   5   6   6     2264.32     2486.70     62.89 o 
   6   6   6     1048.23     1047.11     30.85 o 
   7   6   6      439.39      347.40     14.37 o 
   8   6   6       25.98       25.35      7.17 o 
   9   6   6     1990.83     1858.42     67.84 o 
  10   6   6      339.10      350.78     21.01 o 
  11   6   6        0.90        8.58     10.08 o 
  12   6   6      349.30      345.09     21.63 o 
  13   6   6        5.13        1.11     10.44 o 
  14   6   6      120.51      148.69     16.22 o 
  15   6   6       21.41       15.89     12.19 o 
  16   6   6        5.81        8.70     12.73 o 
  17   6   6      206.02      272.29     22.49 o 
  18   6   6        3.00       11.73     14.55 o 
  19   6   6        1.29      -14.30     14.30 o 
  20   6   6        4.29       -4.36     15.39 o 
 -21   7   6        3.25      -26.76     26.76 o 
 -20   7   6       57.36       54.34     15.19 o 
 -19   7   6        1.01      -11.63     11.63 o 
 -18   7   6        0.24       -4.11     11.20 o 
 -17   7   6       32.06       31.53     11.72 o 
 -16   7   6      127.49      122.23     13.36 o 
 -15   7   6       76.52       66.16     11.33 o 
 -14   7   6       45.51       32.96      9.78 o 
 -13   7   6       27.11       23.50      9.21 o 
 -12   7   6       24.71       22.66      8.79 o 
 -11   7   6       79.14       94.48     11.71 o 
 -10   7   6      249.91      330.65     22.44 o 
  -9   7   6      121.42      146.49      9.33 o 
  -8   7   6      308.78      452.03     25.56 o 
  -7   7   6      447.95      411.96     17.53 o 
  -6   7   6     1418.61     1425.22     41.29 o 
  -5   7   6       99.43      108.69      8.40 o 
  -4   7   6      240.55      221.13     10.99 o 
  -3   7   6     1748.31     1794.92     49.86 o 
  -2   7   6        5.77        5.34      5.12 o 
  -1   7   6       45.96       36.73      8.01 o 
   0   7   6      151.37      183.64     12.67 o 
   1   7   6     2754.48     3267.94     73.28 o 
   2   7   6      324.00      255.12      9.24 o 
   3   7   6        1.89       -3.69      3.69 o 
   4   7   6        0.02       -4.44      4.44 o 
   5   7   6      212.33      228.60     10.68 o 
   6   7   6      268.36      297.33     12.98 o 
   7   7   6       94.37      112.11     10.24 o 
   8   7   6      346.90      357.81     20.31 o 
   9   7   6      418.92      389.89     21.63 o 
  10   7   6      877.96      871.47     37.12 o 
  11   7   6       20.67       32.87     19.24 o 
  12   7   6        7.66       -2.74     10.22 o 
  13   7   6       56.23       50.55     14.73 o 
  14   7   6        0.08        1.55     10.91 o 
  15   7   6       44.29       27.28     13.09 o 
  16   7   6       35.10       18.09     16.92 o 
  17   7   6       34.87       59.51     15.88 o 
  18   7   6        2.30       13.46     15.52 o 
  19   7   6       37.67       46.87     16.37 o 
  20   7   6        7.26        7.50     16.22 o 
 -20   8   6       24.78       21.80     17.47 o 
 -19   8   6        0.01       -7.88     12.66 o 
 -18   8   6        3.59       -1.81     11.99 o 
 -17   8   6      171.25      225.55     26.23 o 
 -16   8   6       52.64       65.83     12.33 o 
 -15   8   6        2.05       -1.72      9.49 o 
 -14   8   6       13.72        3.50      9.21 o 
 -13   8   6       68.91       51.37     12.20 o 
 -12   8   6       42.71       52.01      9.86 o 
 -11   8   6       70.51       70.11     12.14 o 
 -10   8   6      304.44      328.99     18.86 o 
  -9   8   6      546.46      461.31     16.88 o 
  -8   8   6       32.51       54.41      8.22 o 
  -7   8   6      935.69     1043.16     33.10 o 
  -6   8   6        7.39       11.43      6.99 o 
  -5   8   6        2.26       -6.45      6.45 o 
  -4   8   6      101.14       93.10      9.17 o 
  -3   8   6       21.80       16.98      5.92 o 
  -2   8   6      799.94      772.66     24.15 o 
  -1   8   6      528.59      552.89     17.19 o 
   0   8   6      200.31      214.41     16.54 o 
   1   8   6      402.21      424.98     14.40 o 
   2   8   6      403.79      467.15     18.16 o 
   3   8   6        5.13        3.53      4.57 o 
   4   8   6       29.99       25.59      5.19 o 
   5   8   6      428.24      435.79     23.51 o 
   6   8   6      136.71      177.62     12.04 o 
   7   8   6      971.52      986.74     40.09 o 
   8   8   6       57.24       50.14     10.64 o 
   9   8   6     1038.92     1101.61     44.71 o 
  10   8   6       35.99       24.67     10.73 o 
  11   8   6      518.96      462.16     25.64 o 
  12   8   6        0.00        2.79     10.91 o 
  13   8   6       22.43        4.52     11.59 o 
  14   8   6       58.28       37.77     13.24 o 
  15   8   6      126.90      151.70     17.88 o 
  16   8   6       49.91       34.50     14.91 o 
  17   8   6       99.50      167.73     20.19 o 
  18   8   6        8.20       -2.36     14.93 o 
  19   8   6        0.74       -5.02     15.25 o 
  20   8   6       13.51       16.96     33.92 o 
 -20   9   6       27.63        7.03     29.32 o 
 -19   9   6       80.49       95.52     19.86 o 
 -18   9   6       12.19       11.58     12.62 o 
 -17   9   6      118.69      134.71     15.46 o 
 -16   9   6       22.31       18.20     10.97 o 
 -15   9   6      219.42      249.12     16.30 o 
 -14   9   6       54.63       46.76     11.22 o 
 -13   9   6      170.78      197.79     13.72 o 
 -12   9   6       71.23       74.17     10.20 o 
 -11   9   6        3.92       36.17     11.06 o 
 -10   9   6       65.72       59.83      8.61 o 
  -9   9   6      357.78      496.61     25.47 o 
  -8   9   6       28.68       60.37     14.01 o 
  -7   9   6      125.18      145.05     11.40 o 
  -6   9   6      605.94      676.61     27.02 o 
  -5   9   6       14.71        7.07      8.16 o 
  -4   9   6     1165.30     1137.91     34.08 o 
  -3   9   6      857.60      733.67     24.07 o 
  -2   9   6       15.78       14.13      6.33 o 
  -1   9   6      774.77      853.38     26.46 o 
   0   9   6       21.55       30.40      6.99 o 
   1   9   6      928.79      998.89     29.84 o 
   2   9   6      384.69      380.82     15.20 o 
   3   9   6      140.15      115.66      8.26 o 
   4   9   6        8.98        3.19     10.00 o 
   5   9   6        1.79       -7.01      7.01 o 
   6   9   6      333.75      308.22     19.01 o 
   7   9   6      191.08      185.68     14.86 o 
   8   9   6       12.89        0.14     18.29 o 
   9   9   6      201.28      218.71     16.98 o 
  10   9   6       67.10       39.79     15.27 o 
  11   9   6      154.01      155.24     15.39 o 
  12   9   6       73.99       67.81     13.57 o 
  13   9   6        5.71       -8.08     11.57 o 
  14   9   6        4.60      -11.43     11.43 o 
  15   9   6        5.30       -8.19     12.88 o 
  16   9   6        2.77        6.31     14.22 o 
  17   9   6       19.50       18.15     15.39 o 
  18   9   6        8.94       17.58     16.22 o 
  19   9   6        0.21       -3.26     15.39 o 
 -19  10   6      145.45      187.29     22.58 o 
 -18  10   6        1.58       -5.84     13.41 o 
 -17  10   6        8.48      -11.66     11.85 o 
 -16  10   6       28.39       40.21     12.03 o 
 -15  10   6        9.30        2.29     10.10 o 
 -14  10   6      103.79      133.86     12.91 o 
 -13  10   6        1.19       -9.50      9.50 o 
 -12  10   6       39.45       47.74     10.25 o 
 -11  10   6       31.69       20.75      9.01 o 
 -10  10   6      399.78      422.10     17.06 o 
  -9  10   6      110.04      160.74     13.38 o 
  -8  10   6      786.50      783.75     24.28 o 
  -7  10   6      469.49      383.16     19.77 o 
  -6  10   6       24.01       44.18     19.57 o 
  -5  10   6      358.49      327.82     17.84 o 
  -4  10   6        3.13       -8.12      8.12 o 
  -3  10   6      154.75      183.51     11.33 o 
  -2  10   6     1356.39     1408.95     41.40 o 
  -1  10   6       44.39       33.32      8.45 o 
   0  10   6     1519.61     1708.84     48.46 o 
   1  10   6       30.05       43.95      9.05 o 
   2  10   6      357.92      344.50     15.65 o 
   3  10   6       13.98       -1.99      7.72 o 
   4  10   6      358.89      372.81     20.60 o 
   5  10   6       92.79       93.01     12.57 o 
   6  10   6       46.07       54.25     11.57 o 
   7  10   6      939.48      846.62     36.60 o 
   8  10   6      173.77      181.90     16.42 o 
   9  10   6      195.34      211.94     17.17 o 
  10  10   6        7.40      -18.35     20.65 o 
  11  10   6      107.16      106.12     14.85 o 
  12  10   6       64.31       56.19     13.40 o 
  13  10   6        3.07       -5.80     12.04 o 
  14  10   6       16.06        9.62     19.38 o 
  15  10   6      101.50       95.67     16.73 o 
  16  10   6       24.92       29.40     15.53 o 
  17  10   6       77.75       65.04     17.34 o 
  18  10   6       26.04       25.51     16.70 o 
  19  10   6       47.96       58.54     18.54 o 
 -19  11   6       14.79       26.48     18.28 o 
 -18  11   6        3.06      -15.54     15.54 o 
 -17  11   6       15.77       19.71     13.69 o 
 -16  11   6        1.50       -9.22     11.65 o 
 -15  11   6       37.20       36.26     12.24 o 
 -14  11   6        3.84      -10.18     10.18 o 
 -13  11   6       60.46       68.77     11.12 o 
 -12  11   6        3.39       -0.10      9.58 o 
 -11  11   6        9.97       11.40      9.38 o 
 -10  11   6      231.89      260.92     13.65 o 
  -9  11   6      101.01      112.70      9.91 o 
  -8  11   6      297.20      321.57     14.55 o 
  -7  11   6       34.01       41.14     12.19 o 
  -6  11   6       10.90       -9.08      9.08 o 
  -5  11   6       35.37       29.02     10.66 o 
  -4  11   6     1141.15     1191.42     41.51 o 
  -3  11   6      377.87      316.96     17.62 o 
  -2  11   6       14.36       -1.01      8.99 o 
  -1  11   6       14.35       26.22      8.00 o 
   0  11   6       77.67       81.89      9.00 o 
   1  11   6       48.85       46.28     10.79 o 
   2  11   6      351.08      354.84     18.63 o 
   3  11   6      572.06      572.65     29.07 o 
   4  11   6      315.37      348.02     21.48 o 
   5  11   6       12.44       14.15     12.99 o 
   6  11   6       50.23       33.73     19.28 o 
   7  11   6        5.72      -10.34     10.34 o 
   8  11   6      131.74       90.24     13.57 o 
   9  11   6       20.62       11.80     11.08 o 
  10  11   6       23.15       23.67     11.37 o 
  11  11   6       79.37       61.58     13.92 o 
  12  11   6       28.89        6.46     12.57 o 
  13  11   6       22.00        8.16     12.73 o 
  14  11   6       10.81       -4.06     12.88 o 
  15  11   6       10.55        2.06     13.31 o 
  16  11   6       20.16       17.84     16.28 o 
  17  11   6        0.20        6.94     15.39 o 
  18  11   6       30.91       24.24     17.05 o 
 -18  12   6       27.39       10.60     17.37 o 
 -17  12   6        2.98       14.46     15.82 o 
 -16  12   6      107.72      159.22     17.65 o 
 -15  12   6        1.30       -5.88     12.28 o 
 -14  12   6       46.13       52.41     11.77 o 
 -13  12   6        1.18       -8.60      9.84 o 
 -12  12   6       37.61       35.03     10.70 o 
 -11  12   6       67.89       58.71     10.17 o 
 -10  12   6        4.60        6.01      8.95 o 
  -9  12   6       10.43       18.69      8.43 o 
  -8  12   6        5.41        8.29     11.15 o 
  -7  12   6       55.60       38.25     11.99 o 
  -6  12   6      138.39      152.37     14.42 o 
  -5  12   6      105.43       59.11     11.58 o 
  -4  12   6       59.03       49.88     11.09 o 
  -3  12   6      123.54      103.64     12.50 o 
  -2  12   6      251.09      293.07     17.54 o 
  -1  12   6       72.65       66.53     18.56 o 
   0  12   6      899.24      940.12     51.36 o 
   1  12   6      552.04      575.12     34.67 o 
   2  12   6      152.85      207.75     22.99 o 
   3  12   6       92.34       87.16     14.13 o 
   4  12   6       15.16        7.03     11.08 o 
   5  12   6      281.79      293.71     23.26 o 
   6  12   6      199.01      204.15     17.03 o 
   7  12   6       11.74       -9.79     10.44 o 
   8  12   6       78.40       66.56     13.09 o 
   9  12   6       35.57       20.70     12.09 o 
  10  12   6       66.03       49.15     14.04 o 
  11  12   6       85.46       97.36     15.33 o 
  12  12   6       80.89       60.29     14.74 o 
  13  12   6        5.70       -2.94     12.57 o 
  14  12   6       23.30       18.56     14.23 o 
  15  12   6       11.65        0.22     13.43 o 
  16  12   6        3.36       -9.46     14.08 o 
  17  12   6        9.99       -0.72     22.15 o 
  18  12   6        0.34      -10.41     16.73 o 
 -18  13   6        0.18        1.01     16.76 o 
 -17  13   6        0.04       -5.90     16.93 o 
 -16  13   6       82.28       88.39     19.53 o 
 -15  13   6        0.64       -6.60     13.23 o 
 -14  13   6       59.54       64.60     14.28 o 
 -13  13   6       45.03       55.98     13.39 o 
 -12  13   6       27.00       42.10     11.69 o 
 -11  13   6       14.37       14.91      9.26 o 
 -10  13   6       77.93      139.33     12.22 o 
  -9  13   6       43.19       21.79      8.71 o 
  -8  13   6      256.23      235.29     13.95 o 
  -7  13   6      440.98      471.13     24.35 o 
  -6  13   6       45.23       22.79     11.14 o 
  -5  13   6      169.23      169.66     15.09 o 
  -4  13   6      800.86      890.37     34.25 o 
  -3  13   6        0.02       -9.38      9.38 o 
  -2  13   6        5.11       -3.97      9.77 o 
  -1  13   6       62.03       32.60     13.68 o 
   0  13   6      518.56      529.58     29.10 o 
   1  13   6      884.75      960.19     42.41 o 
   2  13   6        0.73       -6.81     11.68 o 
   3  13   6       50.88       56.18     27.56 o 
   4  13   6      272.51      253.36     19.78 o 
   5  13   6      452.48      535.58     28.49 o 
   6  13   6       26.10       49.75     12.85 o 
   7  13   6      294.11      332.13     22.45 o 
   8  13   6       18.88       18.41     11.65 o 
   9  13   6       43.31       30.21     13.09 o 
  10  13   6        1.07        9.86     12.73 o 
  11  13   6        1.36        2.69     12.73 o 
  12  13   6       49.71       40.85     16.29 o 
  13  13   6        2.24       -1.36     12.54 o 
  14  13   6       29.68       11.45     14.08 o 
  15  13   6       22.22       15.31     18.27 o 
  16  13   6        1.29      -12.80     15.05 o 
  17  13   6        0.03      -13.45     15.39 o 
 -17  14   6        1.85       21.38     17.10 o 
 -16  14   6       83.27       79.28     19.99 o 
 -15  14   6        3.20        7.63     16.15 o 
 -14  14   6      104.85      148.89     16.66 o 
 -13  14   6        7.51       -3.50     12.02 o 
 -12  14   6       22.92        9.46     12.11 o 
 -11  14   6      181.08      215.18     16.17 o 
 -10  14   6       83.02       58.90     10.85 o 
  -9  14   6      378.36      349.22     17.42 o 
  -8  14   6        5.11        6.15      8.63 o 
  -7  14   6      305.70      335.36     20.86 o 
  -6  14   6      666.61      683.55     30.18 o 
  -5  14   6       74.73       77.71     12.76 o 
  -4  14   6       48.91       36.77     11.64 o 
  -3  14   6       94.58       82.79     12.80 o 
  -2  14   6       77.64       44.45     13.22 o 
  -1  14   6      187.53      184.82     18.45 o 
   0  14   6       26.34       20.01     13.31 o 
   1  14   6      627.57      652.84     32.90 o 
   2  14   6       23.55       48.16     26.68 o 
   3  14   6        0.01      -11.08     11.08 o 
   4  14   6      200.23      229.59     19.78 o 
   5  14   6       53.63       47.84     13.74 o 
   6  14   6        0.17       19.70     12.49 o 
   7  14   6        0.98        2.49     12.26 o 
   8  14   6        0.27        2.83     12.66 o 
   9  14   6      596.76      616.20     32.50 o 
  10  14   6       24.95       18.83     13.02 o 
  11  14   6       97.80       74.92     15.68 o 
  12  14   6       19.74        6.30     13.17 o 
  13  14   6        3.97        1.31     13.57 o 
  14  14   6        4.15       -8.52     14.23 o 
  15  14   6       53.18       36.61     17.17 o 
  16  14   6       60.26      102.67     29.77 o 
  17  14   6        6.93      -29.68     29.68 o 
 -17  15   6        0.52       14.13     24.03 o 
 -16  15   6       13.87        7.45     16.66 o 
 -15  15   6        0.41       -1.57     23.69 o 
 -14  15   6      125.13      156.14     22.48 o 
 -13  15   6       35.61       29.42     13.66 o 
 -12  15   6       42.16       33.95     13.66 o 
 -11  15   6        0.07        4.89     11.71 o 
 -10  15   6       87.73       80.02     22.47 o 
  -9  15   6       87.61       92.18     11.68 o 
  -8  15   6        0.11        0.56      8.84 o 
  -7  15   6       30.06       37.85     10.24 o 
  -6  15   6        7.31      -11.05     11.17 o 
  -5  15   6      133.92      136.03     15.01 o 
  -4  15   6       25.86       25.72     25.25 o 
  -3  15   6        5.29       -7.90     12.66 o 
  -2  15   6      211.06      210.20     19.70 o 
  -1  15   6      346.75      386.93     25.78 o 
   0  15   6      104.82      102.68     23.53 o 
   1  15   6      548.21      545.30     30.68 o 
   2  15   6       51.31       33.99     24.67 o 
   3  15   6        5.96      -12.49     12.49 o 
   4  15   6       78.17       60.10     14.86 o 
   5  15   6       25.30       37.82     13.82 o 
   6  15   6       16.94       -5.88     12.66 o 
   7  15   6      358.26      357.75     24.99 o 
   8  15   6       27.55       20.91     14.73 o 
   9  15   6        0.20       -0.46     12.66 o 
  10  15   6       32.52       26.61     13.82 o 
  11  15   6       26.77       33.68     14.40 o 
  12  15   6        2.31       -8.52     13.44 o 
  13  15   6       20.15       28.83     15.52 o 
  14  15   6       17.86       17.45     15.38 o 
  15  15   6       28.35        0.50     15.68 o 
  16  15   6       22.83       15.88     17.22 o 
 -16  16   6       13.61       28.94     20.73 o 
 -15  16   6        0.11      -15.13     15.13 o 
 -14  16   6       12.03      -10.12     15.60 o 
 -13  16   6        0.94      -14.35     14.35 o 
 -12  16   6       21.48        2.73     13.26 o 
 -11  16   6        0.49      -11.37     11.37 o 
 -10  16   6       42.68       42.27     14.18 o 
  -9  16   6       39.65       31.48     12.79 o 
  -8  16   6       15.82       12.15      9.29 o 
  -7  16   6      428.00      451.89     20.46 o 
  -6  16   6        4.45       -3.03     15.91 o 
  -5  16   6        0.40       -8.61     13.44 o 
  -4  16   6        1.27       -2.70     13.10 o 
  -3  16   6       96.94       81.95     16.34 o 
  -2  16   6       47.10       36.40     14.90 o 
  -1  16   6      205.29      223.66     21.69 o 
   0  16   6       57.97        7.52     14.30 o 
   1  16   6      224.20      282.26     23.05 o 
   2  16   6      187.56      173.48     19.55 o 
   3  16   6       10.31       16.01     22.76 o 
   4  16   6       15.32       -3.75     17.87 o 
   5  16   6      289.73      338.04     24.99 o 
   6  16   6        7.98        3.66     13.58 o 
   7  16   6        0.11      -12.44     12.44 o 
   8  16   6       26.95        7.10     14.04 o 
   9  16   6      127.15      138.45     18.21 o 
  10  16   6       43.71       42.96     15.12 o 
  11  16   6        3.00        6.08     13.57 o 
  12  16   6       27.24        2.69     14.64 o 
  13  16   6        4.02      -13.74     13.74 o 
  14  16   6        4.28      -10.50     19.80 o 
  15  16   6       34.90       16.03     16.50 o 
 -15  17   6        8.97       19.28     17.46 o 
 -14  17   6        1.54       11.26     16.55 o 
 -13  17   6        0.32      -14.67     14.67 o 
 -12  17   6        0.01      -15.00     15.02 o 
 -11  17   6       26.21       13.19     13.85 o 
 -10  17   6       18.34        2.44     13.82 o 
  -9  17   6       37.25       31.56     13.03 o 
  -8  17   6       42.83       44.45     13.23 o 
  -7  17   6       59.99       51.74     14.53 o 
  -6  17   6      108.39      102.57     18.34 o 
  -5  17   6       12.71       -0.42     14.67 o 
  -4  17   6       13.55       14.21     14.69 o 
  -3  17   6       64.15       41.42     15.95 o 
  -2  17   6      167.49      163.79     19.91 o 
  -1  17   6        0.10      -13.09     13.09 o 
   0  17   6       12.88       10.21     14.30 o 
   1  17   6      284.79      293.27     24.40 o 
   2  17   6       19.80       10.92     14.04 o 
   3  17   6       18.40       34.41     15.22 o 
   4  17   6      211.22      205.48     21.18 o 
   5  17   6        0.58        3.15     14.04 o 
   6  17   6       82.84      126.09     17.91 o 
   7  17   6        0.59      -12.77     12.77 o 
   8  17   6       23.37       13.05     14.64 o 
   9  17   6       18.67       -0.84     13.86 o 
  10  17   6        3.45      -10.22     13.54 o 
  11  17   6       16.86       26.94     15.57 o 
  12  17   6       10.91        0.53     14.74 o 
  13  17   6        3.67        4.51     24.59 o 
  14  17   6        1.38      -14.51     14.51 o 
 -14  18   6        0.12       -8.29     16.78 o 
 -13  18   6        0.29      -15.39     15.39 o 
 -12  18   6        0.88        5.92     16.75 o 
 -11  18   6        6.76       18.91     16.90 o 
 -10  18   6       28.66       20.02     16.90 o 
  -9  18   6        4.41      -12.85     12.85 o 
  -8  18   6        6.37       -1.93     13.54 o 
  -7  18   6       41.56       43.52     14.29 o 
  -6  18   6        0.07      -10.73     22.61 o 
  -5  18   6       20.73       20.33     14.89 o 
  -4  18   6        1.59      -13.71     13.88 o 
  -3  18   6        5.29       17.57     15.95 o 
  -2  18   6       12.64        2.97     14.86 o 
  -1  18   6      149.74      120.52     18.29 o 
   0  18   6       77.32      121.11     19.45 o 
   1  18   6      190.26      215.53     22.50 o 
   2  18   6       21.52       39.55     16.54 o 
   3  18   6       41.83       44.29     18.88 o 
   4  18   6        1.49       -5.37     14.64 o 
   5  18   6       96.09       95.00     18.58 o 
   6  18   6        8.08       -6.63     15.22 o 
   7  18   6       42.32       31.82     16.03 o 
   8  18   6       11.33       -7.47     14.13 o 
   9  18   6       54.13       44.92     31.24 o 
  10  18   6       11.09        5.16     15.52 o 
  11  18   6        8.04      -14.75     14.75 o 
  12  18   6        2.20      -12.96     14.94 o 
  13  18   6        9.44       38.99     21.38 o 
 -13  19   6        2.37       24.03     36.75 o 
 -12  19   6        3.54        7.95     17.10 o 
 -11  19   6       25.85       -2.83     21.20 o 
 -10  19   6       21.25       27.68     18.36 o 
  -9  19   6       10.61      -13.39     17.09 o 
  -8  19   6       16.46       12.37     17.42 o 
  -7  19   6        8.67       -2.83     13.37 o 
  -6  19   6        3.42       -2.19     13.74 o 
  -5  19   6       16.78       13.41     40.99 o 
  -4  19   6       42.66       44.68     23.34 o 
  -3  19   6       31.50       48.27     16.74 o 
  -2  19   6       28.85       26.18     16.19 o 
  -1  19   6       70.52       75.52     18.29 o 
   0  19   6       25.94       41.77     17.83 o 
   1  19   6        1.48      -11.62     15.46 o 
   2  19   6        1.39       -7.44     15.99 o 
   3  19   6        5.93       11.94     16.58 o 
   4  19   6      180.03      219.12     26.30 o 
   5  19   6       18.19      -11.47     22.36 o 
   6  19   6        0.00      -14.30     14.30 o 
   7  19   6        0.26        0.44     15.18 o 
   8  19   6       11.61        4.55     15.76 o 
   9  19   6        4.41      -14.34     14.34 o 
  10  19   6        0.05        1.39     15.33 o 
  11  19   6        1.63        7.94     19.32 o 
  12  19   6        4.16       11.95     20.70 o 
 -11  20   6        0.02       12.72     24.03 o 
 -10  20   6       23.37       12.97     20.54 o 
  -9  20   6       80.24      103.48     21.91 o 
  -8  20   6        4.64      -16.16     16.16 o 
  -7  20   6       11.72        4.32     16.16 o 
  -6  20   6       23.77       58.96     18.69 o 
  -5  20   6        1.37      -11.31     33.92 o 
  -4  20   6       72.25       68.65     25.93 o 
  -3  20   6      149.02      156.28     29.47 o 
  -2  20   6        3.40       17.68     22.47 o 
  -1  20   6       12.39       21.00     16.63 o 
   0  20   6       31.27       71.64     18.72 o 
   1  20   6       45.06       96.26     31.02 o 
   2  20   6        6.26       27.52     17.52 o 
   3  20   6        1.24       -5.17     16.54 o 
   4  20   6       20.82       16.90     16.77 o 
   5  20   6        3.37       13.86     16.58 o 
   6  20   6       31.65       36.94     17.67 o 
   7  20   6        2.38      -11.72     15.95 o 
   8  20   6       12.47       -7.43     19.47 o 
   9  20   6       17.52       -2.83     18.91 o 
  10  20   6        4.63       11.41     20.32 o 
  11  20   6        0.92      -29.68     29.68 o 
  -9  21   6        0.84       -5.16     19.45 o 
  -8  21   6       53.76       48.35     21.07 o 
  -7  21   6        2.66       -7.60     16.55 o 
  -6  21   6       18.49       14.48     18.37 o 
  -5  21   6       28.56       17.41     27.56 o 
  -4  21   6       44.07       46.64     38.16 o 
  -3  21   6       17.82        7.07     33.92 o 
  -2  21   6        3.64       40.99     36.75 o 
  -1  21   6       16.65       -9.89     29.68 o 
   0  21   6       14.74        6.11     23.32 o 
   1  21   6      160.88      173.72     27.93 o 
   2  21   6        3.64       -3.90     20.92 o 
   3  21   6       17.96       -8.41     19.91 o 
   4  21   6       15.06       -2.83     19.99 o 
   5  21   6       22.14       -5.65     19.99 o 
   6  21   6        0.97       -8.88     19.47 o 
   7  21   6        0.02       -1.70     33.92 o 
   8  21   6        6.33       21.69     21.33 o 
   9  21   6        9.15       15.05     21.33 o 
  -7  22   6       27.08       -8.58     18.53 o 
  -6  22   6        0.10       -6.26     18.53 o 
  -5  22   6       29.81       16.57     19.63 o 
  -4  22   6      111.59      142.74     46.64 o 
  -3  22   6        7.10        1.41     33.92 o 
  -2  22   6        0.00       70.67     36.75 o 
  -1  22   6       25.93       33.92     33.92 o 
   0  22   6       16.29       48.05     33.92 o 
   1  22   6        0.07       16.96     31.09 o 
   2  22   6        0.21       17.90     20.70 o 
   3  22   6        5.70       13.41     21.33 o 
   4  22   6        0.24       -7.74     20.92 o 
   5  22   6        0.04        1.41     20.99 o 
   6  22   6       14.08        7.72     32.51 o 
   7  22   6        4.31      -15.17     20.32 o 
  -4  23   6        0.03      -28.27     36.75 o 
  -3  23   6       10.25       24.03     38.16 o 
  -2  23   6        7.36      -14.13     31.09 o 
  -1  23   6       18.71       56.53     35.33 o 
   0  23   6        2.68       46.64     35.33 o 
   1  23   6       47.99       55.12     35.33 o 
   2  23   6       18.50       48.05     35.33 o 
   3  23   6       37.83       38.16     35.33 o 
   4  23   6        2.60        5.52     20.92 o 
 -21   1   7        1.99      -11.26     13.74 o 
 -20   1   7       23.84       17.55     13.95 o 
 -19   1   7        4.03       -0.97     10.78 o 
 -18   1   7        0.01      -10.16     10.16 o 
 -17   1   7        0.82       -3.55      8.91 o 
 -16   1   7        5.40       -8.31      8.31 o 
 -15   1   7        7.63        0.01      8.10 o 
 -14   1   7        3.56       -7.00      7.00 o 
 -13   1   7      209.07      182.48     11.03 o 
 -12   1   7       91.28       63.15      8.46 o 
 -11   1   7        0.01       -2.87      7.80 o 
 -10   1   7     1145.54     1089.01     29.82 o 
  -9   1   7       33.58       12.56      6.03 o 
  -8   1   7      109.24      100.97      6.00 o 
  -7   1   7      483.16      414.67     11.48 o 
  -6   1   7      478.34      443.82     12.61 o 
  -5   1   7      485.48      488.29     13.20 o 
  -4   1   7      341.83      330.60      9.75 o 
  -3   1   7      309.57      361.12     12.89 o 
  -2   1   7      123.68      118.14      7.16 o 
  -1   1   7      395.27      382.08     24.03 o 
   0   1   7      106.51      128.44     20.49 o 
   1   1   7      427.35      490.42     28.47 o 
   2   1   7      120.25      120.44     16.25 o 
   3   1   7      235.48      220.14     13.77 o 
   4   1   7      275.76      288.65     12.55 o 
   5   1   7       27.84       11.91      4.03 o 
   6   1   7      434.08      412.27     13.74 o 
   7   1   7       44.80       53.24      6.43 o 
   8   1   7        0.50       -3.32      5.40 o 
   9   1   7      401.77      368.30     16.82 o 
  10   1   7      172.94      175.15     12.09 o 
  11   1   7        2.32       15.96     10.61 o 
  12   1   7      638.87      608.41     25.90 o 
  13   1   7       16.68       14.30      9.11 o 
  14   1   7       85.19       86.23     11.70 o 
  15   1   7       18.62       32.73     10.23 o 
  16   1   7       38.42       31.84     10.87 o 
  17   1   7        2.62       -0.09     12.49 o 
  18   1   7        5.71       -8.92     12.44 o 
  19   1   7       15.24        9.89     16.99 o 
  20   1   7       18.59      -12.21     16.47 o 
 -21   2   7       38.88       40.09     14.92 o 
 -20   2   7        0.57      -11.93     12.78 o 
 -19   2   7        5.00        1.52     13.01 o 
 -18   2   7        3.41      -12.49     12.49 o 
 -17   2   7        2.74        7.70      9.50 o 
 -16   2   7        9.96       -8.24      8.24 o 
 -15   2   7        0.02       -7.73      7.73 o 
 -14   2   7       21.62       11.28      7.85 o 
 -13   2   7       33.90       22.35      7.83 o 
 -12   2   7       50.53       50.07      8.09 o 
 -11   2   7       40.06       58.84      7.83 o 
 -10   2   7      593.80      499.13     16.77 o 
  -9   2   7       49.69       35.88      5.42 o 
  -8   2   7      114.39       96.58      6.02 o 
  -7   2   7      207.75      209.70     10.17 o 
  -6   2   7       22.53       15.64      4.53 o 
  -5   2   7      762.50      754.55     22.05 o 
  -4   2   7      319.24      301.03      9.80 o 
  -3   2   7       57.26       65.39      6.03 o 
  -2   2   7      570.62      603.53     19.13 o 
  -1   2   7     1036.61      980.88     31.58 o 
   0   2   7      368.92      377.04     16.61 o 
   1   2   7      130.02      162.84      8.66 o 
   2   2   7      317.96      407.65     32.64 o 
   3   2   7      851.21      938.56     43.28 o 
   4   2   7      360.93      396.28     15.75 o 
   5   2   7      771.26      790.91     27.46 o 
   6   2   7      171.55      201.14      9.65 o 
   7   2   7      261.93      230.65     10.96 o 
   8   2   7      124.39      123.67      8.55 o 
   9   2   7        6.29       -9.79      9.79 o 
  10   2   7      138.73      150.69     11.63 o 
  11   2   7       30.95       57.90     14.48 o 
  12   2   7     1156.21     1047.19     37.23 o 
  13   2   7       17.18       17.74      9.27 o 
  14   2   7      134.68      143.81     13.28 o 
  15   2   7       30.72       30.60     11.90 o 
  16   2   7        1.43       -0.89     11.57 o 
  17   2   7       11.02        6.89     12.57 o 
  18   2   7        1.70       -2.28     13.54 o 
  19   2   7       16.13       25.44     18.32 o 
  20   2   7        1.87      -12.10     13.93 o 
 -21   3   7       12.62      -10.96     19.23 o 
 -20   3   7       65.46       69.99     15.01 o 
 -19   3   7       24.81        8.43     12.99 o 
 -18   3   7      145.58      154.99     15.72 o 
 -17   3   7       40.32       39.57     14.84 o 
 -16   3   7       11.24        6.23      8.91 o 
 -15   3   7       13.90        7.89      8.85 o 
 -14   3   7       50.73       57.02      8.71 o 
 -13   3   7       89.17       58.96      8.48 o 
 -12   3   7      429.18      353.47     14.57 o 
 -11   3   7      762.85      750.80     23.16 o 
 -10   3   7     1577.73     1522.32     39.74 o 
  -9   3   7      549.56      575.07     16.73 o 
  -8   3   7      351.92      309.36     10.79 o 
  -7   3   7     1183.21     1056.38     28.19 o 
  -6   3   7      635.83      589.92     15.22 o 
  -5   3   7     2037.22     2075.09     41.96 o 
  -4   3   7     2307.04     2443.30     55.39 o 
  -3   3   7        2.05       -2.21      4.88 o 
  -2   3   7       79.58       54.38      5.71 o 
  -1   3   7      550.11      518.57     21.19 o 
   0   3   7       66.76       93.46      8.57 o 
   1   3   7      148.64      159.74     12.85 o 
   2   3   7      458.08      405.50     41.00 o 
   3   3   7       33.24       21.57      5.81 o 
   4   3   7        0.12       -5.29      5.29 o 
   5   3   7       88.28       71.00      7.82 o 
   6   3   7     2554.07     2554.09     63.02 o 
   7   3   7       60.87       56.94      6.21 o 
   8   3   7       67.43       56.86      6.93 o 
   9   3   7       66.98       61.96      8.21 o 
  10   3   7      124.10      135.32     12.55 o 
  11   3   7      823.34      815.00     30.32 o 
  12   3   7      563.69      502.62     24.94 o 
  13   3   7      345.08      335.72     18.45 o 
  14   3   7       52.55       47.20     12.04 o 
  15   3   7        8.03       16.27     11.75 o 
  16   3   7        2.01      -10.86     10.86 o 
  17   3   7       42.67       30.18     13.92 o 
  18   3   7       16.41       10.60     14.55 o 
  19   3   7       36.57       87.24     17.32 o 
  20   3   7       15.48       12.22     15.52 o 
 -21   4   7        0.32      -16.61     18.46 o 
 -20   4   7        2.30      -13.15     13.15 o 
 -19   4   7       17.11        6.24     12.76 o 
 -18   4   7        0.19      -11.70     11.70 o 
 -17   4   7        0.36      -10.69     10.69 o 
 -16   4   7      116.23      132.24     13.04 o 
 -15   4   7      229.91      157.79     13.19 o 
 -14   4   7        1.99       -7.35      7.35 o 
 -13   4   7        0.61       -4.48      7.17 o 
 -12   4   7      120.07      147.56     10.48 o 
 -11   4   7      516.76      490.42     18.89 o 
 -10   4   7       18.88       36.41     10.22 o 
  -9   4   7        5.71        7.73      5.09 o 
  -8   4   7      555.77      439.75     14.30 o 
  -7   4   7      181.84      195.71     10.50 o 
  -6   4   7     1982.61     1986.63     45.95 o 
  -5   4   7      271.37      270.82     10.94 o 
  -4   4   7      887.10      886.34     18.90 o 
  -3   4   7      352.08      274.20     12.10 o 
  -2   4   7      793.18      860.49     26.07 o 
  -1   4   7       38.97       66.15      7.75 o 
   0   4   7      745.52      775.80     34.47 o 
   1   4   7       18.24        9.76      5.20 o 
   2   4   7        3.81        2.55      4.97 o 
   3   4   7      755.61      827.48     41.00 o 
   4   4   7      195.75      209.49     11.89 o 
   5   4   7       80.96       87.90     11.42 o 
   6   4   7      135.95      148.50      8.40 o 
   7   4   7      604.38      553.70     21.31 o 
   8   4   7        9.23        4.93      5.84 o 
   9   4   7      646.10      629.53     29.55 o 
  10   4   7      124.30      138.38     11.14 o 
  11   4   7      599.10      656.86     26.05 o 
  12   4   7     1216.08     1109.84     45.31 o 
  13   4   7       22.37        3.00      9.76 o 
  14   4   7       18.27        9.72     11.19 o 
  15   4   7       17.03       -3.45     11.08 o 
  16   4   7       60.25       44.96     13.74 o 
  17   4   7       11.75        9.79     13.92 o 
  18   4   7        0.55      -13.24     13.24 o 
  19   4   7       18.82       24.67     15.88 o 
  20   4   7       26.02        0.57     28.18 o 
 -20   5   7       41.24       48.02     14.62 o 
 -19   5   7       54.68       48.94     13.60 o 
 -18   5   7       76.13       63.41     13.61 o 
 -17   5   7       79.89       72.58     17.86 o 
 -16   5   7        4.11       -9.84      9.84 o 
 -15   5   7        9.73       -6.00      9.48 o 
 -14   5   7       12.22       -8.40      8.40 o 
 -13   5   7        1.75       -8.74      9.58 o 
 -12   5   7      267.36      255.07     15.47 o 
 -11   5   7      914.30      872.95     26.13 o 
 -10   5   7     3285.11     3320.87     75.73 o 
  -9   5   7      781.42      844.41     22.74 o 
  -8   5   7      380.09      371.95     12.53 o 
  -7   5   7      455.96      398.60     20.41 o 
  -6   5   7      165.77      170.10     10.37 o 
  -5   5   7     1042.59     1088.18     32.71 o 
  -4   5   7     1291.93     1311.14     30.84 o 
  -3   5   7      286.12      342.99     12.26 o 
  -2   5   7       94.34       90.61      8.43 o 
  -1   5   7       12.75       -5.81      6.06 o 
   0   5   7      816.27      854.92     31.08 o 
   1   5   7        0.19       -4.80      4.80 o 
   2   5   7      683.32      698.07     33.05 o 
   3   5   7      343.65      402.92     16.98 o 
   4   5   7       37.25       47.62      7.53 o 
   5   5   7     3326.23     3569.64    122.40 o 
   6   5   7     2820.87     2776.78     84.13 o 
   7   5   7     1598.00     1539.88     43.54 o 
   8   5   7      145.84      135.12      9.39 o 
   9   5   7     1113.20      994.95     34.51 o 
  10   5   7      161.56      185.54     22.08 o 
  11   5   7      494.83      452.02     24.49 o 
  12   5   7      152.25      127.82     14.23 o 
  13   5   7      119.20      130.04     15.99 o 
  14   5   7       22.36       17.60     11.06 o 
  15   5   7       91.84       86.02     14.74 o 
  16   5   7       15.36        0.45     12.26 o 
  17   5   7      206.09      234.29     21.33 o 
  18   5   7       29.97       18.92     14.74 o 
  19   5   7      228.93      335.01     26.65 o 
  20   5   7        2.49      -12.77     22.33 o 
 -20   6   7       30.84       16.91     14.25 o 
 -19   6   7        2.15       -6.51     12.13 o 
 -18   6   7       19.25       10.18     12.32 o 
 -17   6   7       14.91      -11.23     11.23 o 
 -16   6   7       44.67       73.01     12.20 o 
 -15   6   7      117.61       86.00     11.92 o 
 -14   6   7        0.06       -8.81      8.81 o 
 -13   6   7        4.50       -8.22      8.22 o 
 -12   6   7      112.31      184.71     12.74 o 
 -11   6   7        0.05       -8.08      8.08 o 
 -10   6   7      421.70      452.68     17.47 o 
  -9   6   7        5.72        0.93      8.99 o 
  -8   6   7       12.33        9.73      5.82 o 
  -7   6   7        4.06       -0.84      8.28 o 
  -6   6   7     1315.74     1290.04     33.85 o 
  -5   6   7       30.70       26.33      5.64 o 
  -4   6   7      748.52      769.57     23.92 o 
  -3   6   7     2064.86     2053.71     64.06 o 
  -2   6   7        0.05       -5.14      5.14 o 
  -1   6   7      453.53      527.81     16.01 o 
   0   6   7      161.50      137.11     13.29 o 
   1   6   7      799.64      885.58     35.18 o 
   2   6   7       36.60       45.37      8.81 o 
   3   6   7      723.88      823.53     29.00 o 
   4   6   7      324.03      334.43     16.28 o 
   5   6   7      697.71      764.08     35.70 o 
   6   6   7      613.17      655.27     43.65 o 
   7   6   7      144.18      124.67      9.66 o 
   8   6   7       49.14       40.82     19.36 o 
   9   6   7      137.58       99.52     12.04 o 
  10   6   7        0.85        4.66     11.56 o 
  11   6   7      256.99      265.76     18.22 o 
  12   6   7      590.47      598.45     29.43 o 
  13   6   7        0.09       -1.01     11.56 o 
  14   6   7       83.04       84.49     14.08 o 
  15   6   7        2.65      -16.40     16.40 o 
  16   6   7        5.22       10.83     13.09 o 
  17   6   7        9.37       30.95     14.91 o 
  18   6   7      114.84      157.23     19.83 o 
  19   6   7        6.01       13.05     16.06 o 
 -20   7   7        2.66      -13.58     13.58 o 
 -19   7   7       65.63       91.05     15.73 o 
 -18   7   7        2.19      -12.01     12.01 o 
 -17   7   7      112.29      116.08     14.39 o 
 -16   7   7        2.50      -12.17     13.48 o 
 -15   7   7        4.94        5.08      9.84 o 
 -14   7   7       59.98       48.33     11.90 o 
 -13   7   7       14.55       12.99      8.88 o 
 -12   7   7       51.46       40.45      9.33 o 
 -11   7   7      404.29      367.13     15.68 o 
 -10   7   7      133.67      181.11     24.48 o 
  -9   7   7        1.80       27.43     14.01 o 
  -8   7   7       53.98       27.49      7.17 o 
  -7   7   7        4.56       12.91     15.28 o 
  -6   7   7      118.68      133.26      9.57 o 
  -5   7   7       92.61      105.94      8.53 o 
  -4   7   7       52.19       57.12      7.10 o 
  -3   7   7       62.90       83.45      7.19 o 
  -2   7   7      307.49      338.36     19.17 o 
  -1   7   7      290.94      278.14     14.93 o 
   0   7   7       76.65       77.59      7.51 o 
   1   7   7      170.41      187.91     10.75 o 
   2   7   7      367.86      426.54     17.69 o 
   3   7   7      113.68      103.23      8.93 o 
   4   7   7      138.28      114.42     10.90 o 
   5   7   7     1128.56     1288.56     41.35 o 
   6   7   7      210.38      251.69     13.81 o 
   7   7   7      190.01      188.44     12.16 o 
   8   7   7       24.72       14.70      9.66 o 
   9   7   7       76.07       98.51     13.56 o 
  10   7   7      223.44      195.51     15.74 o 
  11   7   7        9.72        8.06     14.42 o 
  12   7   7      300.38      298.40     26.70 o 
  13   7   7      327.44      313.92     21.63 o 
  14   7   7       31.29       37.24     12.91 o 
  15   7   7       42.69       57.82     14.40 o 
  16   7   7        8.14       25.56     13.50 o 
  17   7   7       31.93       18.59     14.81 o 
  18   7   7        6.98        5.73     14.55 o 
  19   7   7       34.29       47.90     17.00 o 
 -20   8   7        0.54        1.15     17.21 o 
 -19   8   7       12.56       11.86     20.72 o 
 -18   8   7       69.97       88.80     14.57 o 
 -17   8   7       93.29      104.54     14.57 o 
 -16   8   7        7.43      -10.58     10.58 o 
 -15   8   7        1.44       11.28      9.92 o 
 -14   8   7       25.01       14.16     11.45 o 
 -13   8   7        1.01       -5.43      8.78 o 
 -12   8   7       62.79       74.78     10.10 o 
 -11   8   7        3.57        9.19      7.57 o 
 -10   8   7       12.70       19.08      9.38 o 
  -9   8   7      794.92      704.64     22.53 o 
  -8   8   7      298.03      264.53     12.16 o 
  -7   8   7        5.60       -7.64      7.64 o 
  -6   8   7      240.05      219.04     14.00 o 
  -5   8   7       48.47       59.04      7.64 o 
  -4   8   7        0.96       -5.96      5.96 o 
  -3   8   7      533.23      612.51     20.55 o 
  -2   8   7      346.40      339.23     13.67 o 
  -1   8   7       34.45       13.31      5.30 o 
   0   8   7      297.63      364.94     20.19 o 
   1   8   7      142.67      137.78     12.33 o 
   2   8   7      134.84      146.39      9.90 o 
   3   8   7      129.22      119.73      7.13 o 
   4   8   7      358.01      336.91     13.91 o 
   5   8   7       88.95       99.66      9.66 o 
   6   8   7        0.03       -6.80      6.80 o 
   7   8   7       35.41        1.64      8.68 o 
   8   8   7     2231.75     2443.44     87.70 o 
   9   8   7      188.67      192.01     15.83 o 
  10   8   7        1.90       -6.38      9.76 o 
  11   8   7       11.30       -8.31     10.15 o 
  12   8   7      339.42      369.05     23.32 o 
  13   8   7       59.85       49.63     13.57 o 
  14   8   7       71.96       96.91     15.39 o 
  15   8   7        0.98      -15.45     16.30 o 
  16   8   7        0.01        0.23     13.31 o 
  17   8   7        0.53       -8.42     14.01 o 
  18   8   7       26.09       26.23     15.74 o 
  19   8   7       15.23       14.52     16.40 o 
 -19   9   7        4.19       -6.68     13.26 o 
 -18   9   7        0.54       -4.89     12.66 o 
 -17   9   7       97.01      130.83     19.42 o 
 -16   9   7        8.30      -11.22     11.22 o 
 -15   9   7        5.03       -8.27     10.19 o 
 -14   9   7        0.65      -12.06     12.06 o 
 -13   9   7        9.70       -7.90      9.32 o 
 -12   9   7       20.96       21.62     10.92 o 
 -11   9   7        5.22       12.66      7.93 o 
 -10   9   7      116.84      137.43     10.47 o 
  -9   9   7      149.46      140.59     10.00 o 
  -8   9   7       17.18       28.51      9.49 o 
  -7   9   7       42.02       35.51     10.10 o 
  -6   9   7        0.04       -8.77      8.77 o 
  -5   9   7       15.00       11.41     11.58 o 
  -4   9   7      130.29      156.47      9.96 o 
  -3   9   7        1.54        2.63      9.38 o 
  -2   9   7       48.15       50.27      8.28 o 
  -1   9   7       77.90      100.60     12.32 o 
   0   9   7      259.67      320.60     13.61 o 
   1   9   7      537.63      662.29     21.54 o 
   2   9   7      370.05      449.94     16.74 o 
   3   9   7       32.68       35.73     10.00 o 
   4   9   7      280.85      332.28     16.22 o 
   5   9   7       77.57       57.86      9.27 o 
   6   9   7      172.71      161.67     14.23 o 
   7   9   7      376.56      365.18     20.81 o 
   8   9   7      489.16      499.34     25.80 o 
   9   9   7      354.88      418.16     36.27 o 
  10   9   7       13.75       28.48     11.19 o 
  11   9   7      117.90      100.71     13.92 o 
  12   9   7      167.31      177.40     18.81 o 
  13   9   7        0.00        1.26     12.36 o 
  14   9   7        8.09        7.16     12.39 o 
  15   9   7        9.89       17.59     13.72 o 
  16   9   7       43.50       56.44     15.74 o 
  17   9   7       81.04      111.19     19.22 o 
  18   9   7        2.23        1.66     14.85 o 
 -19  10   7        3.59       22.61     20.23 o 
 -18  10   7       84.79      114.22     17.39 o 
 -17  10   7        2.35       12.20     12.43 o 
 -16  10   7       12.91       -3.14     11.78 o 
 -15  10   7        2.42       -6.27     15.34 o 
 -14  10   7        0.01       -9.83      9.83 o 
 -13  10   7        2.35       11.38      9.97 o 
 -12  10   7      139.06      157.06     13.17 o 
 -11  10   7        3.27       30.70      8.76 o 
 -10  10   7        0.30       12.99      8.21 o 
  -9  10   7        0.42       -2.52      7.39 o 
  -8  10   7       15.94        7.05      7.11 o 
  -7  10   7      118.43      121.26     12.83 o 
  -6  10   7      121.26      115.93     16.33 o 
  -5  10   7        9.42        2.67      9.34 o 
  -4  10   7        7.35        5.74     13.01 o 
  -3  10   7        5.75        1.22      7.09 o 
  -2  10   7     1442.76     1568.66     52.99 o 
  -1  10   7      689.97      682.77     22.99 o 
   0  10   7       72.73       80.56      8.57 o 
   1  10   7       58.12       49.13      7.97 o 
   2  10   7        6.07       -7.42      7.82 o 
   3  10   7     2017.80     2218.39     72.83 o 
   4  10   7        2.09       -8.70      8.70 o 
   5  10   7      159.65      146.59     14.40 o 
   6  10   7        8.68       22.93     10.51 o 
   7  10   7      178.07      156.98     16.68 o 
   8  10   7      178.46      213.13     18.26 o 
   9  10   7       85.53      101.51     14.15 o 
  10  10   7      248.34      311.73     23.46 o 
  11  10   7       22.02       25.49     12.54 o 
  12  10   7       70.74       48.97     13.17 o 
  13  10   7      207.68      213.12     19.37 o 
  14  10   7      211.36      238.97     21.01 o 
  15  10   7        1.05      -14.08     14.08 o 
  16  10   7        0.07       -9.13     13.50 o 
  17  10   7       25.37        5.63     15.23 o 
  18  10   7       16.16        4.07     15.19 o 
 -18  11   7        1.22       -3.34     17.54 o 
 -17  11   7       18.38       16.17     14.69 o 
 -16  11   7       51.59       27.49     12.99 o 
 -15  11   7        1.83       -8.27     10.96 o 
 -14  11   7        6.59       -4.58     10.55 o 
 -13  11   7       98.61       93.46     15.42 o 
 -12  11   7      188.52      203.26     13.32 o 
 -11  11   7       71.84       93.86     10.46 o 
 -10  11   7      335.92      359.20     29.11 o 
  -9  11   7       27.50       22.84      9.90 o 
  -8  11   7       34.11       56.10      8.51 o 
  -7  11   7        3.06       -9.90      9.90 o 
  -6  11   7      130.58      110.87     12.76 o 
  -5  11   7      479.64      482.22     26.37 o 
  -4  11   7       63.66       41.71     10.56 o 
  -3  11   7       63.15       46.44     10.76 o 
  -2  11   7        0.24       -4.13     11.22 o 
  -1  11   7      974.44     1070.75     33.39 o 
   0  11   7     1387.81     1317.36     49.34 o 
   1  11   7      233.22      252.71     15.47 o 
   2  11   7        0.41       -9.41      9.41 o 
   3  11   7      739.42      853.99     47.89 o 
   4  11   7       35.07       13.63     12.87 o 
   5  11   7       28.72       12.21     11.21 o 
   6  11   7      188.33      183.22     19.20 o 
   7  11   7       47.26       37.95     12.02 o 
   8  11   7      224.40      254.26     18.54 o 
   9  11   7        5.49      -10.64     10.64 o 
  10  11   7        9.02       15.01     12.04 o 
  11  11   7      100.47      104.10     15.53 o 
  12  11   7       38.22       10.62     12.73 o 
  13  11   7        2.42        0.11     13.35 o 
  14  11   7        1.09        2.93     12.73 o 
  15  11   7       24.15       29.49     15.00 o 
  16  11   7       18.65        3.73     14.01 o 
  17  11   7        1.19       -9.20     14.74 o 
  18  11   7        0.81      -28.27     28.27 o 
 -18  12   7        6.36      -14.96     16.60 o 
 -17  12   7        6.67        7.15     14.55 o 
 -16  12   7       11.27        8.72     13.51 o 
 -15  12   7        0.30      -10.71     10.71 o 
 -14  12   7        6.65       -1.30     11.88 o 
 -13  12   7       16.84       44.88     11.54 o 
 -12  12   7       11.30        6.67      8.95 o 
 -11  12   7       26.67       30.75     12.85 o 
 -10  12   7      184.30      184.75     12.64 o 
  -9  12   7      430.70      458.82     18.40 o 
  -8  12   7       75.70       70.59      9.30 o 
  -7  12   7       63.75       80.34     12.96 o 
  -6  12   7       19.37       -3.44     11.90 o 
  -5  12   7        3.19       -2.27      9.99 o 
  -4  12   7        2.08       -2.36      9.67 o 
  -3  12   7       26.97        5.60     10.23 o 
  -2  12   7      783.37      813.76     31.43 o 
  -1  12   7      258.46      255.72     19.58 o 
   0  12   7      328.44      327.55     21.72 o 
   1  12   7      134.26      128.15     15.68 o 
   2  12   7       51.21       44.88     12.72 o 
   3  12   7      224.03      229.64     18.45 o 
   4  12   7      126.34      126.67     15.05 o 
   5  12   7       89.42       94.01     14.40 o 
   6  12   7      204.51      228.65     27.91 o 
   7  12   7       11.16       -1.83     11.60 o 
   8  12   7       94.55       53.23     13.00 o 
   9  12   7      110.04       74.30     14.23 o 
  10  12   7       92.83      137.26     16.57 o 
  11  12   7        0.68       -0.72     12.04 o 
  12  12   7      100.73       66.78     17.24 o 
  13  12   7       52.06       82.40     20.22 o 
  14  12   7      141.58      184.40     20.51 o 
  15  12   7        1.24      -10.23     13.54 o 
  16  12   7       12.40        3.75     15.54 o 
  17  12   7       15.04       16.77     19.37 o 
 -17  13   7        0.05       -4.17     13.98 o 
 -16  13   7        0.36      -13.10     13.10 o 
 -15  13   7        0.05       -8.37     12.30 o 
 -14  13   7        2.99       -1.01     12.43 o 
 -13  13   7       13.31        5.46     14.29 o 
 -12  13   7      114.28      130.79     11.98 o 
 -11  13   7        2.11       -8.62      8.62 o 
 -10  13   7      239.58      271.12     21.17 o 
  -9  13   7       40.88       48.29      9.92 o 
  -8  13   7      204.18      193.66     12.61 o 
  -7  13   7        2.74      -11.60     11.60 o 
  -6  13   7      251.99      239.63     32.79 o 
  -5  13   7       20.29       -5.91     10.38 o 
  -4  13   7      164.88      179.45     25.49 o 
  -3  13   7      376.71      418.81     21.91 o 
  -2  13   7       16.77        2.93     12.30 o 
  -1  13   7       89.46       81.10     22.78 o 
   0  13   7      110.72      153.61     22.88 o 
   1  13   7      367.86      411.42     25.22 o 
   2  13   7       68.24       40.50     13.58 o 
   3  13   7      148.49      155.28     16.58 o 
   4  13   7       29.29       33.43     12.72 o 
   5  13   7        0.42       -0.08     11.57 o 
   6  13   7      147.22      159.64     17.40 o 
   7  13   7       63.91       63.29     13.86 o 
   8  13   7      316.31      339.66     22.84 o 
   9  13   7      137.74      135.20     21.43 o 
  10  13   7       26.55       15.88     12.73 o 
  11  13   7      157.82      143.98     17.56 o 
  12  13   7       25.10       40.93     13.85 o 
  13  13   7       28.69       24.89     23.19 o 
  14  13   7        7.56        3.64     14.01 o 
  15  13   7        8.83       -2.02     15.06 o 
  16  13   7       34.87       35.49     21.02 o 
 -17  14   7        0.66      -22.61     38.16 o 
 -16  14   7       11.16       -6.56     13.62 o 
 -15  14   7       16.79       18.78     22.85 o 
 -14  14   7       19.18       28.60     12.98 o 
 -13  14   7        0.80       -0.11     18.16 o 
 -12  14   7       41.43       19.80     10.15 o 
 -11  14   7       27.28        8.48      9.67 o 
 -10  14   7       12.92        5.80      9.15 o 
  -9  14   7      585.93      557.38     21.30 o 
  -8  14   7       52.97       39.51     10.24 o 
  -7  14   7        4.94      -12.75     15.32 o 
  -6  14   7      391.26      408.22     22.86 o 
  -5  14   7       14.05      -11.04     11.04 o 
  -4  14   7      121.46      138.48     14.71 o 
  -3  14   7      618.80      540.39     29.64 o 
  -2  14   7      131.45      136.64     17.35 o 
  -1  14   7       12.11       -9.36     19.20 o 
   0  14   7       44.28       17.55     19.18 o 
   1  14   7       11.69       -3.82     13.31 o 
   2  14   7      401.69      391.79     25.51 o 
   3  14   7      609.26      633.02     62.93 o 
   4  14   7      365.76      459.39     34.66 o 
   5  14   7       74.66       69.65     16.75 o 
   6  14   7        9.98       -2.37     13.88 o 
   7  14   7        4.23      -12.02     12.02 o 
   8  14   7       42.26       32.39     13.09 o 
   9  14   7       39.30       41.33     14.28 o 
  10  14   7      130.85      139.03     17.71 o 
  11  14   7        0.02       -1.86     12.26 o 
  12  14   7       14.32        8.45     13.57 o 
  13  14   7        1.95      -12.26     12.26 o 
  14  14   7        9.85      -12.42     13.92 o 
  15  14   7        0.05      -14.04     14.04 o 
  16  14   7       18.90        7.40     16.22 o 
 -16  15   7       16.76       19.79     39.57 o 
 -15  15   7        0.14      -13.62     13.62 o 
 -14  15   7       47.07       65.20     14.81 o 
 -13  15   7       23.08       23.32     13.85 o 
 -12  15   7        5.19        4.64     12.48 o 
 -11  15   7        0.08      -11.62     11.62 o 
 -10  15   7       87.71       73.70     10.99 o 
  -9  15   7       21.55       29.17      9.74 o 
  -8  15   7       45.30       51.15     13.68 o 
  -7  15   7       11.68       -9.18     11.72 o 
  -6  15   7       97.41       84.96     14.58 o 
  -5  15   7       30.75       24.13     19.96 o 
  -4  15   7       81.00      106.63     16.81 o 
  -3  15   7        1.01      -10.06     12.85 o 
  -2  15   7      478.45      509.59     30.50 o 
  -1  15   7      285.57      301.20     22.82 o 
   0  15   7        1.88       -9.95     13.31 o 
   1  15   7      146.62      171.43     19.30 o 
   2  15   7        0.70       -5.16     13.58 o 
   3  15   7        3.19       -1.41     13.87 o 
   4  15   7        0.01       13.04     13.22 o 
   5  15   7       16.00       -3.12     13.00 o 
   6  15   7       50.76       36.85     13.92 o 
   7  15   7       31.15       13.09     13.75 o 
   8  15   7       49.42       59.55     17.94 o 
   9  15   7       29.52       29.72     14.23 o 
  10  15   7        7.82      -12.09     12.09 o 
  11  15   7       82.74      115.26     17.78 o 
  12  15   7       22.86        9.15     14.01 o 
  13  15   7        4.79       -3.00     14.01 o 
  14  15   7        1.45       -0.84     22.52 o 
  15  15   7        1.82      -13.73     14.85 o 
 -15  16   7       14.70      -20.42     25.12 o 
 -14  16   7        0.04       -9.79     13.87 o 
 -13  16   7       10.85       10.57     14.48 o 
 -12  16   7      136.15      168.12     18.10 o 
 -11  16   7        2.74      -10.62     11.62 o 
 -10  16   7        4.26        1.75     11.71 o 
  -9  16   7       31.56       20.47     11.66 o 
  -8  16   7        0.03       -8.27      9.31 o 
  -7  16   7       30.89       15.80     14.18 o 
  -6  16   7      103.72      116.63     29.49 o 
  -5  16   7       26.94        8.50     14.75 o 
  -4  16   7        0.96      -12.76     13.28 o 
  -3  16   7       61.49       60.32     16.70 o 
  -2  16   7      154.37      139.90     18.99 o 
  -1  16   7        1.13      -12.34     13.58 o 
   0  16   7      217.07      227.35     29.69 o 
   1  16   7       59.04       74.89     18.32 o 
   2  16   7       98.09       94.66     17.39 o 
   3  16   7       23.53       15.81     14.90 o 
   4  16   7      341.70      366.05     31.31 o 
   5  16   7        0.74        4.24     16.99 o 
   6  16   7       24.54       28.42     14.40 o 
   7  16   7       10.98       30.99     14.51 o 
   8  16   7       16.76      -12.89     12.89 o 
   9  16   7        0.30       14.64     13.92 o 
  10  16   7        7.98       -5.71     13.86 o 
  11  16   7        0.82       -7.46     13.72 o 
  12  16   7        9.57       -0.06     14.04 o 
  13  16   7        1.82      -14.97     14.97 o 
  14  16   7        8.35       -6.60     15.23 o 
 -14  17   7        0.78      -19.84     24.92 o 
 -13  17   7       10.54       34.81     17.33 o 
 -12  17   7       16.62        6.88     13.85 o 
 -11  17   7        4.97        3.98     17.67 o 
 -10  17   7        4.61       -1.79     11.92 o 
  -9  17   7        3.04       -5.16     12.55 o 
  -8  17   7        3.76       -3.07     15.05 o 
  -7  17   7       55.04       69.32     12.98 o 
  -6  17   7       18.17       11.24     14.67 o 
  -5  17   7       33.49       20.55     15.52 o 
  -4  17   7       15.86        9.25     23.80 o 
  -3  17   7        5.57       19.77     15.18 o 
  -2  17   7      230.45      244.43     23.11 o 
  -1  17   7        4.18       15.36     14.90 o 
   0  17   7      154.91      175.21     20.93 o 
   1  17   7       11.64       -7.07     13.87 o 
   2  17   7        0.30        3.78     14.64 o 
   3  17   7       21.07       17.05     15.46 o 
   4  17   7       12.92       24.80     15.46 o 
   5  17   7        1.70      -13.58     13.58 o 
   6  17   7       78.35       82.69     17.32 o 
   7  17   7        0.20      -10.28     13.48 o 
   8  17   7       12.01       -8.25     14.04 o 
   9  17   7       77.29       81.29     16.88 o 
  10  17   7        6.50       -7.97     14.23 o 
  11  17   7       46.80       25.34     15.68 o 
  12  17   7        6.96       -3.40     17.12 o 
  13  17   7        2.31      -14.55     14.55 o 
 -13  18   7       11.16        3.80     33.92 o 
 -12  18   7       87.58      105.99     19.82 o 
 -11  18   7        1.24        2.98     14.81 o 
 -10  18   7        0.01      -13.74     13.74 o 
  -9  18   7       71.84       44.28     16.69 o 
  -8  18   7        4.03      -12.74     12.74 o 
  -7  18   7        0.56      -13.29     13.29 o 
  -6  18   7        4.18      -14.56     14.56 o 
  -5  18   7       40.88       35.28     16.52 o 
  -4  18   7       44.18       66.43     17.89 o 
  -3  18   7       90.87      133.12     23.38 o 
  -2  18   7      645.03      732.09     39.11 o 
  -1  18   7       11.55       15.87     16.28 o 
   0  18   7       17.76       12.39     16.28 o 
   1  18   7        9.42       20.29     17.11 o 
   2  18   7        0.01       -3.77     15.50 o 
   3  18   7       24.07       11.87     16.03 o 
   4  18   7       62.32       55.58     16.85 o 
   5  18   7        2.20        0.75     14.90 o 
   6  18   7        7.17       -6.49     15.13 o 
   7  18   7       19.46        9.11     15.13 o 
   8  18   7        0.27      -13.54     13.54 o 
   9  18   7       19.54        6.29     14.86 o 
  10  18   7       13.86        6.87     15.18 o 
  11  18   7        0.93        2.78     15.18 o 
  12  18   7        0.00       -2.83     15.52 o 
 -11  19   7        0.24      -18.18     18.18 o 
 -10  19   7       15.58      -18.37     19.79 o 
  -9  19   7        2.98      -10.06     16.21 o 
  -8  19   7        1.53      -13.97     14.08 o 
  -7  19   7        0.89        4.22     13.72 o 
  -6  19   7       16.80        4.71     22.07 o 
  -5  19   7        0.01      -20.32     20.32 o 
  -4  19   7       67.30       67.70     18.09 o 
  -3  19   7      187.79      229.28     23.96 o 
  -2  19   7        1.24       -2.89     16.16 o 
  -1  19   7        0.14        3.44     15.58 o 
   0  19   7       34.16       -1.57     16.69 o 
   1  19   7       13.39       -5.25     15.58 o 
   2  19   7        0.49      -12.72     15.50 o 
   3  19   7       22.47       45.08     17.10 o 
   4  19   7        0.03        8.53     16.03 o 
   5  19   7       24.86        0.45     15.72 o 
   6  19   7       20.02       20.10     21.58 o 
   7  19   7       24.89        8.30     15.68 o 
   8  19   7       66.08       74.80     18.35 o 
   9  19   7       19.12       18.30     16.50 o 
  10  19   7        3.02        2.33     15.68 o 
  11  19   7        2.04       -1.89     15.52 o 
  -9  20   7        8.09        2.83     22.61 o 
  -8  20   7        4.25       -8.55     17.42 o 
  -7  20   7       13.73        9.79     15.62 o 
  -6  20   7       30.55       24.09     15.87 o 
  -5  20   7       81.42      122.58     33.21 o 
  -4  20   7        1.02      -20.47     20.47 o 
  -3  20   7        7.95       16.25     22.99 o 
  -2  20   7       28.69       37.45     24.48 o 
  -1  20   7       10.51       10.49     16.77 o 
   0  20   7       54.65       87.18     19.23 o 
   1  20   7       11.63        6.87     16.54 o 
   2  20   7        0.73       27.80     16.85 o 
   3  20   7      106.37      168.73     22.00 o 
   4  20   7       39.94       54.79     18.21 o 
   5  20   7       18.34        5.10     15.72 o 
   6  20   7       22.55       48.00     17.91 o 
   7  20   7        5.67       12.67     16.54 o 
   8  20   7       12.85        1.09     16.41 o 
   9  20   7       14.52        3.81     16.58 o 
  -8  21   7        1.40       -1.41     36.75 o 
  -7  21   7        1.69      -17.42     17.42 o 
  -6  21   7        0.02      -17.09     17.09 o 
  -5  21   7        3.28      -29.68     33.92 o 
  -4  21   7       41.98       70.67     26.98 o 
  -3  21   7       28.27       37.67     24.47 o 
  -2  21   7       75.89       94.93     26.47 o 
  -1  21   7       27.08       44.84     26.15 o 
   0  21   7        0.13       -6.55     16.19 o 
   1  21   7        2.63       11.01     17.63 o 
   2  21   7       15.57       36.43     18.48 o 
   3  21   7        6.37      -10.52     16.85 o 
   4  21   7        3.21        7.07     17.14 o 
   5  21   7        0.00       15.04     16.85 o 
   6  21   7       14.25       16.09     17.35 o 
   7  21   7        7.49      -16.21     16.21 o 
   8  21   7       37.87       74.91     35.33 o 
  -5  22   7        0.93      -19.79     35.33 o 
  -4  22   7       46.76       40.99     39.57 o 
  -3  22   7        0.21       29.68     35.33 o 
  -2  22   7       21.09       33.92     33.92 o 
  -1  22   7        4.95        8.48     32.51 o 
   0  22   7       60.77       50.88     33.92 o 
   1  22   7        0.11        2.89     21.47 o 
   2  22   7        1.12      -18.89     18.91 o 
   3  22   7       28.58       53.40     23.47 o 
   4  22   7        6.20        5.32     20.92 o 
   5  22   7       15.86      -12.32     20.92 o 
 -20   0   8       22.31       11.01     16.99 o 
 -19   0   8        6.26        2.59     16.51 o 
 -18   0   8       19.78       31.76     15.75 o 
 -17   0   8      132.15      130.97     21.76 o 
 -16   0   8       56.83       32.47     12.90 o 
 -15   0   8      239.96      225.04     21.58 o 
 -14   0   8       14.57       10.60     11.38 o 
 -13   0   8      873.77      918.99     38.73 o 
 -12   0   8      171.45      141.58     14.19 o 
 -11   0   8      640.79      612.61     28.39 o 
 -10   0   8     1416.96     1298.58     49.09 o 
  -9   0   8        0.02      -11.15     14.29 o 
  -8   0   8        5.44       -9.54      9.54 o 
  -7   0   8     1227.53     1047.65     35.34 o 
  -6   0   8       82.57       98.67      8.79 o 
  -5   0   8       35.66       15.78      5.66 o 
  -4   0   8        0.17       -5.30      5.30 o 
  -3   0   8       52.96       11.31     15.55 o 
  -2   0   8     1699.75     1626.71    106.00 o 
  -1   0   8       88.23       53.71     18.37 o 
   0   0   8     3012.60     2874.66    179.49 o 
   1   0   8     2526.34     2526.99    159.70 o 
   2   0   8      113.35      106.00     21.20 o 
   3   0   8     1391.97     1345.47     90.45 o 
   4   0   8      108.49      100.34     19.79 o 
   5   0   8     5078.04     4808.06    292.55 o 
   6   0   8      416.43      410.48     30.13 o 
   7   0   8      213.78      225.58     17.19 o 
   8   0   8       10.49       17.03      9.63 o 
   9   0   8      768.78      688.10     36.22 o 
  10   0   8       34.16       58.68     12.54 o 
  11   0   8       36.81       39.18     14.26 o 
  12   0   8        2.67       -2.03     18.37 o 
  13   0   8       33.94       19.68     12.88 o 
  14   0   8      312.95      318.34     25.93 o 
  15   0   8      252.06      287.60     25.47 o 
  16   0   8      245.72      239.54     24.35 o 
  17   0   8      109.05       60.77     25.44 o 
  18   0   8       39.94       70.67     26.85 o 
  19   0   8        0.52      -21.20     21.20 o 
 -20   1   8       55.87       18.36     14.07 o 
 -19   1   8       79.34       69.20     12.59 o 
 -18   1   8       28.54       28.80     11.43 o 
 -17   1   8      449.42      561.49     22.13 o 
 -16   1   8        0.07       11.31      8.91 o 
 -15   1   8        5.06        2.75      8.35 o 
 -14   1   8      258.35      253.91     13.50 o 
 -13   1   8        9.24       20.64      7.82 o 
 -12   1   8      375.21      291.07     13.18 o 
 -11   1   8      361.69      474.11     17.00 o 
 -10   1   8      277.96      280.92     11.99 o 
  -9   1   8        0.27       -5.52      5.52 o 
  -8   1   8       12.54        4.69      4.25 o 
  -7   1   8       14.95       10.57      3.91 o 
  -6   1   8      590.21      617.48     16.48 o 
  -5   1   8      369.80      381.71     11.28 o 
  -4   1   8      414.54      427.24     20.96 o 
  -3   1   8      128.70      106.31     10.21 o 
  -2   1   8      180.12      161.63     26.15 o 
  -1   1   8     1602.67     1515.84     70.95 o 
   0   1   8      696.83      593.22     33.47 o 
   1   1   8       22.22       -7.47     10.46 o 
   2   1   8       72.80       77.45     13.46 o 
   3   1   8      211.21      177.11     20.49 o 
   4   1   8      144.34      175.66     16.99 o 
   5   1   8      116.80      104.04      8.47 o 
   6   1   8      339.52      359.19     16.15 o 
   7   1   8     2845.23     2954.34     72.34 o 
   8   1   8      116.01      142.58      9.17 o 
   9   1   8        1.06       -6.56      6.56 o 
  10   1   8      311.02      303.00     15.98 o 
  11   1   8     1412.00     1391.42     46.41 o 
  12   1   8      262.51      217.06     14.35 o 
  13   1   8       71.65       84.30     12.65 o 
  14   1   8       73.62       73.69     11.21 o 
  15   1   8       49.22       32.67     16.37 o 
  16   1   8       88.80      105.91     14.95 o 
  17   1   8        0.99       -3.62     12.09 o 
  18   1   8        1.54      -17.43     28.27 o 
  19   1   8        0.60      -19.03     20.49 o 
 -20   2   8        1.03      -12.78     12.78 o 
 -19   2   8       23.19        6.19     13.67 o 
 -18   2   8        1.76       -8.60     16.73 o 
 -17   2   8       28.83       10.89     10.59 o 
 -16   2   8       13.06       -5.90      8.62 o 
 -15   2   8      171.57      171.14     15.50 o 
 -14   2   8        0.05       -7.68      7.68 o 
 -13   2   8      730.19      703.23     22.85 o 
 -12   2   8       15.88       -6.62      6.76 o 
 -11   2   8      106.79      123.80      9.13 o 
 -10   2   8      933.63      932.29     26.44 o 
  -9   2   8       95.93       79.51      7.64 o 
  -8   2   8      425.27      434.89     13.27 o 
  -7   2   8     1246.48     1122.69     27.90 o 
  -6   2   8        1.85       -2.28      5.41 o 
  -5   2   8      872.83      778.92     19.18 o 
  -4   2   8      329.94      337.52     13.81 o 
  -3   2   8        0.12       -4.34      4.45 o 
  -2   2   8       25.80       22.36      5.11 o 
  -1   2   8        0.60       -8.45      8.45 o 
   0   2   8     1203.90     1137.64     55.46 o 
   1   2   8      695.22      591.42     41.69 o 
   2   2   8      777.37      795.20     55.12 o 
   3   2   8      819.54      862.93     30.43 o 
   4   2   8        1.99       -5.39      5.39 o 
   5   2   8      178.19      137.54      9.69 o 
   6   2   8       51.44       56.94      7.98 o 
   7   2   8        9.12        8.24      5.01 o 
   8   2   8        0.09       -4.20      5.47 o 
   9   2   8       45.38       31.07      7.69 o 
  10   2   8       77.45       63.00      9.51 o 
  11   2   8       33.55       17.16      8.67 o 
  12   2   8        3.96        6.47      8.35 o 
  13   2   8       97.08      104.79     15.97 o 
  14   2   8      180.42      211.85     17.71 o 
  15   2   8        0.52       -9.92      9.92 o 
  16   2   8       92.69       82.04     15.05 o 
  17   2   8       58.89       58.84     15.23 o 
  18   2   8       48.99       43.09     15.13 o 
  19   2   8        0.33        0.51     17.67 o 
 -20   3   8       10.42        0.58     13.51 o 
 -19   3   8       33.76       17.18     13.38 o 
 -18   3   8        7.00        1.32     11.97 o 
 -17   3   8      185.58      221.38     17.17 o 
 -16   3   8       47.30       50.41     10.52 o 
 -15   3   8        0.96       -7.73      7.73 o 
 -14   3   8      154.17      146.60     14.90 o 
 -13   3   8      114.71      105.79      9.92 o 
 -12   3   8       18.44       -5.04      6.58 o 
 -11   3   8      183.02      218.48     11.39 o 
 -10   3   8      104.36       94.95      8.23 o 
  -9   3   8      236.25      239.92     13.54 o 
  -8   3   8      180.63      155.70     10.87 o 
  -7   3   8       72.94       80.29      6.84 o 
  -6   3   8      112.60      120.84      6.22 o 
  -5   3   8     1498.94     1513.48     33.92 o 
  -4   3   8      126.02      120.98      9.10 o 
  -3   3   8       36.44       33.46      6.31 o 
  -2   3   8       16.61       -6.80      6.80 o 
  -1   3   8     1681.81     1729.40     61.85 o 
   0   3   8       34.44       33.00      5.25 o 
   1   3   8      117.78      121.29      8.57 o 
   2   3   8        0.42        1.79      5.06 o 
   3   3   8      316.09      274.00     18.56 o 
   4   3   8       29.04       27.41      6.94 o 
   5   3   8      587.93      625.01     23.34 o 
   6   3   8       23.97       24.56      5.85 o 
   7   3   8      203.42      227.83     10.70 o 
   8   3   8        5.33       -5.60      5.60 o 
   9   3   8        0.97       -3.27      6.46 o 
  10   3   8      312.84      301.56     15.80 o 
  11   3   8        1.48       -1.66      7.82 o 
  12   3   8       23.93       31.42     13.91 o 
  13   3   8      265.96      248.54     18.54 o 
  14   3   8       86.53       64.93     12.91 o 
  15   3   8       32.13       43.78     12.73 o 
  16   3   8       15.73       15.34     12.09 o 
  17   3   8       21.68        8.61     13.40 o 
  18   3   8       18.84       19.61     14.40 o 
  19   3   8       17.52       -9.66     13.57 o 
 -20   4   8       19.42       21.02     13.81 o 
 -19   4   8       33.58       53.70     14.15 o 
 -18   4   8        3.05      -10.97     10.97 o 
 -17   4   8        6.39      -11.08     11.08 o 
 -16   4   8        3.46       -9.97      9.97 o 
 -15   4   8        0.10       -8.21      8.21 o 
 -14   4   8       16.37       11.54      8.85 o 
 -13   4   8        0.13       -7.49      7.49 o 
 -12   4   8       52.30       41.01      7.99 o 
 -11   4   8      168.11      186.06     10.74 o 
 -10   4   8      105.88      151.98     11.83 o 
  -9   4   8        0.45       -7.90      7.90 o 
  -8   4   8       17.67       14.74      4.75 o 
  -7   4   8       35.66       24.55      5.39 o 
  -6   4   8        0.56       -0.18      9.94 o 
  -5   4   8       33.34       33.14     11.07 o 
  -4   4   8        2.07        9.73      5.64 o 
  -3   4   8      354.74      348.35     14.22 o 
  -2   4   8     1044.41     1170.18     40.84 o 
  -1   4   8      132.97      137.97      8.60 o 
   0   4   8      175.31      167.36      9.07 o 
   1   4   8       68.55       65.73      6.88 o 
   2   4   8      237.39      261.26     26.05 o 
   3   4   8     1200.32     1302.70     79.37 o 
   4   4   8      287.05      300.33     14.61 o 
   5   4   8        4.90        8.85      6.85 o 
   6   4   8      440.48      409.34     20.47 o 
   7   4   8        2.28       -0.65      5.20 o 
   8   4   8       81.76       88.76      7.92 o 
   9   4   8      105.14       96.21     10.43 o 
  10   4   8       36.78       19.21      8.10 o 
  11   4   8       27.92       26.16      9.79 o 
  12   4   8        0.26       13.63     10.08 o 
  13   4   8       26.42       14.45     11.26 o 
  14   4   8        0.10        3.70     12.79 o 
  15   4   8        0.10      -10.26     10.26 o 
  16   4   8       86.61      119.44     16.70 o 
  17   4   8       11.48       25.59     14.08 o 
  18   4   8        4.60       14.54     13.92 o 
  19   4   8        0.03        0.84     14.55 o 
 -20   5   8        7.80      -28.98     28.98 o 
 -19   5   8        6.77       -1.33     12.70 o 
 -18   5   8        6.04       -8.26     11.86 o 
 -17   5   8        2.71        0.41     11.42 o 
 -16   5   8       45.25       19.72     11.08 o 
 -15   5   8        3.48       -9.57      9.57 o 
 -14   5   8        0.97       -8.51      8.51 o 
 -13   5   8       77.37       42.26      9.94 o 
 -12   5   8       40.56       46.55      8.41 o 
 -11   5   8        1.43        1.52      6.91 o 
 -10   5   8        8.39       -4.29      6.22 o 
  -9   5   8       70.39      132.87     67.13 o 
  -8   5   8       19.72       23.76      6.49 o 
  -7   5   8        1.62       -6.94      6.94 o 
  -6   5   8      221.89      226.93      9.40 o 
  -5   5   8      303.41      307.49     11.07 o 
  -4   5   8      117.41      114.46      8.83 o 
  -3   5   8      117.66      107.58      6.50 o 
  -2   5   8      165.24      184.20     14.60 o 
  -1   5   8        4.39       -5.60      5.60 o 
   0   5   8     1033.91     1112.10     55.67 o 
   1   5   8      155.53      171.37     13.60 o 
   2   5   8       10.00       -0.41      7.55 o 
   3   5   8        5.42       -5.61      6.50 o 
   4   5   8       45.71       59.57      8.30 o 
   5   5   8      426.60      449.38     42.63 o 
   6   5   8        7.59        8.09      5.80 o 
   7   5   8       73.92       71.20      7.58 o 
   8   5   8        3.67        0.01      6.22 o 
   9   5   8      237.89      225.59     15.39 o 
  10   5   8       65.34       38.25     10.97 o 
  11   5   8       33.07       11.56     10.22 o 
  12   5   8       16.43       15.57     10.64 o 
  13   5   8       95.96       73.17     13.40 o 
  14   5   8        1.18        8.39     11.01 o 
  15   5   8       31.95       43.58     12.73 o 
  16   5   8        9.12        0.09     12.57 o 
  17   5   8       11.52        5.00     13.57 o 
  18   5   8        0.23        0.80     13.72 o 
  19   5   8        5.99        8.24     15.38 o 
 -19   6   8        0.45       -1.32     13.13 o 
 -18   6   8        0.09        6.73     12.27 o 
 -17   6   8        0.43      -11.19     11.19 o 
 -16   6   8      119.12      153.07     14.73 o 
 -15   6   8       72.98       51.66     11.30 o 
 -14   6   8        1.77       -9.11      9.11 o 
 -13   6   8       26.77       23.61      9.57 o 
 -12   6   8      252.15      301.98     15.72 o 
 -11   6   8       30.70       20.56      7.69 o 
 -10   6   8       62.45       35.92      7.88 o 
  -9   6   8      214.60      264.36     13.19 o 
  -8   6   8     1273.02     1242.12     35.21 o 
  -7   6   8       28.93       71.33     15.32 o 
  -6   6   8      521.30      503.55     16.11 o 
  -5   6   8       51.43       51.84      6.04 o 
  -4   6   8        2.81       -6.01      6.01 o 
  -3   6   8       77.44      101.85      8.80 o 
  -2   6   8       27.26       29.50      6.66 o 
  -1   6   8      438.27      446.39     22.78 o 
   0   6   8      137.91      160.21     10.20 o 
   1   6   8      305.16      362.59     27.06 o 
   2   6   8      696.21      835.78     44.85 o 
   3   6   8      765.12      904.25     36.49 o 
   4   6   8       54.65       64.51      9.89 o 
   5   6   8      489.31      501.48     23.36 o 
   6   6   8       80.71       80.83     10.73 o 
   7   6   8        3.63        7.91      7.75 o 
   8   6   8      832.72      791.21     33.06 o 
   9   6   8      141.09      127.71     12.46 o 
  10   6   8       53.63       35.99     10.36 o 
  11   6   8      176.05      187.01     15.83 o 
  12   6   8       35.77       41.83     11.90 o 
  13   6   8        3.32        3.53     12.49 o 
  14   6   8        7.69       13.95     11.35 o 
  15   6   8       46.42       57.85     13.85 o 
  16   6   8       37.88       38.53     14.28 o 
  17   6   8        5.37       15.93     14.41 o 
  18   6   8       20.43       26.98     15.13 o 
  19   6   8       19.73       11.31     31.09 o 
 -19   7   8      120.75      131.12     22.22 o 
 -18   7   8       13.50       12.48     12.66 o 
 -17   7   8       35.73       40.23     13.22 o 
 -16   7   8        0.04       -0.60     11.79 o 
 -15   7   8        0.08       -2.45      9.67 o 
 -14   7   8       47.10       68.02     11.21 o 
 -13   7   8       48.79       49.40     10.24 o 
 -12   7   8       50.18       45.98      9.94 o 
 -11   7   8      781.33      702.93     23.17 o 
 -10   7   8       39.92       41.01     12.54 o 
  -9   7   8       67.89      136.56     21.30 o 
  -8   7   8      250.06      416.80     57.73 o 
  -7   7   8      130.08      166.11     21.70 o 
  -6   7   8      523.32      646.92     43.43 o 
  -5   7   8      226.76      265.88     12.59 o 
  -4   7   8       16.95        8.62      4.89 o 
  -3   7   8        7.55        1.32      9.14 o 
  -2   7   8       36.27       20.40     16.18 o 
  -1   7   8       95.91       69.44     10.86 o 
   0   7   8     1276.60     1337.46     69.15 o 
   1   7   8      105.71      126.10     12.65 o 
   2   7   8      311.91      308.25     15.32 o 
   3   7   8      277.32      250.44     13.78 o 
   4   7   8       98.41       93.77     11.19 o 
   5   7   8      261.53      277.05     16.67 o 
   6   7   8      779.87      896.68     99.64 o 
   7   7   8       12.08       18.08      7.97 o 
   8   7   8      653.51      628.95     29.32 o 
   9   7   8      236.48      241.39     16.88 o 
  10   7   8       58.10       26.20     11.06 o 
  11   7   8      116.12       98.37     13.43 o 
  12   7   8        4.09        2.01     10.64 o 
  13   7   8        0.41       -8.31     10.64 o 
  14   7   8        5.66       -9.55     11.06 o 
  15   7   8        0.00      -11.06     11.06 o 
  16   7   8       17.24        9.69     13.43 o 
  17   7   8        1.59        6.15     14.01 o 
  18   7   8       58.74       82.27     23.25 o 
 -19   8   8        3.54      -26.82     26.82 o 
 -18   8   8       15.41        9.85     12.80 o 
 -17   8   8       35.41       53.01     13.29 o 
 -16   8   8       13.08        7.05     13.57 o 
 -15   8   8      270.24      304.65     19.28 o 
 -14   8   8       16.44       34.38     10.50 o 
 -13   8   8      358.79      380.88     18.68 o 
 -12   8   8      155.26      202.36     13.58 o 
 -11   8   8        1.54       -2.22      7.72 o 
 -10   8   8       44.63       70.84     10.43 o 
  -9   8   8      141.69      185.73     13.48 o 
  -8   8   8      309.19      307.83     16.34 o 
  -7   8   8      903.37      886.33     29.71 o 
  -6   8   8       77.87      109.61     36.04 o 
  -5   8   8      632.94      642.94     21.87 o 
  -4   8   8       61.82       73.30      7.90 o 
  -3   8   8      213.98      224.02     16.70 o 
  -2   8   8      196.46      201.87     15.88 o 
  -1   8   8      127.65      162.97     14.40 o 
   0   8   8       69.29       59.92     11.26 o 
   1   8   8        1.04       -4.42      7.17 o 
   2   8   8      171.66      198.62     13.25 o 
   3   8   8      258.25      267.49     14.50 o 
   4   8   8      100.04      137.63     17.30 o 
   5   8   8        0.80      -11.20     11.20 o 
   6   8   8        2.43       -2.90      8.81 o 
   7   8   8       81.97      105.26     19.81 o 
   8   8   8        9.99        8.34     13.69 o 
   9   8   8      440.02      361.59     21.66 o 
  10   8   8      206.92      186.21     16.06 o 
  11   8   8        3.41       -8.86     10.15 o 
  12   8   8       88.91       89.14     14.15 o 
  13   8   8       19.74       -1.47     11.49 o 
  14   8   8        5.60       -4.88     12.19 o 
  15   8   8       47.06       44.23     14.43 o 
  16   8   8        2.22        3.98     17.72 o 
  17   8   8        9.33       16.14     16.52 o 
  18   8   8       11.47       17.27     15.39 o 
 -18   9   8        9.27       -1.33     13.33 o 
 -17   9   8       59.13       62.49     14.29 o 
 -16   9   8       46.68       23.16     12.32 o 
 -15   9   8        6.22        0.92     10.95 o 
 -14   9   8       47.03       44.24     11.46 o 
 -13   9   8        0.39        5.42      9.82 o 
 -12   9   8       18.38        8.70      8.66 o 
 -11   9   8       60.73       93.02     10.02 o 
 -10   9   8       32.96       55.74      8.96 o 
  -9   9   8      205.93      351.93     33.05 o 
  -8   9   8      261.47      307.18     17.90 o 
  -7   9   8        7.49       18.56     10.35 o 
  -6   9   8        1.61       -9.66      9.66 o 
  -5   9   8      423.66      450.01     23.52 o 
  -4   9   8      113.62      119.85      9.11 o 
  -3   9   8       82.88       92.71      8.15 o 
  -2   9   8        7.24       -6.36     13.49 o 
  -1   9   8      472.77      459.88     25.52 o 
   0   9   8      295.18      273.27     18.35 o 
   1   9   8       95.89       92.52     12.33 o 
   2   9   8      773.75      808.18     34.64 o 
   3   9   8      174.72      109.99     20.49 o 
   4   9   8       26.00       18.49     20.49 o 
   5   9   8      597.96      568.55     26.71 o 
   6   9   8       44.33       33.33      9.21 o 
   7   9   8      896.99      940.88     39.16 o 
   8   9   8      153.79      135.90     14.28 o 
   9   9   8        0.52       -5.27     10.22 o 
  10   9   8       35.27       19.59     11.35 o 
  11   9   8      112.73       98.89     17.98 o 
  12   9   8       15.92        1.08     10.85 o 
  13   9   8        5.31       -6.17     11.57 o 
  14   9   8       12.64       -1.49     12.33 o 
  15   9   8        0.00       -8.52     12.16 o 
  16   9   8       40.48       30.64     14.85 o 
  17   9   8        0.42       -7.21     14.62 o 
  18   9   8        5.03       55.12     35.33 o 
 -18  10   8       30.26       18.83     13.94 o 
 -17  10   8        8.11      -11.74     11.74 o 
 -16  10   8       14.04      -11.50     11.50 o 
 -15  10   8       60.14       41.88     12.38 o 
 -14  10   8       90.39       89.84     12.68 o 
 -13  10   8       69.67       64.97     11.64 o 
 -12  10   8       22.75       44.62      9.99 o 
 -11  10   8       33.24       32.52      9.18 o 
 -10  10   8       55.63       64.84      9.66 o 
  -9  10   8      120.67      130.28     10.57 o 
  -8  10   8      891.01      832.40     29.79 o 
  -7  10   8       92.34      110.89     16.52 o 
  -6  10   8       57.19       54.77     11.28 o 
  -5  10   8       27.70       10.34      9.62 o 
  -4  10   8       34.00       32.34      7.80 o 
  -3  10   8       47.87       44.68      7.95 o 
  -2  10   8        6.83        5.08      9.24 o 
  -1  10   8      354.06      297.66     19.78 o 
   0  10   8        0.34       -6.39      9.92 o 
   1  10   8      220.91      235.40     22.34 o 
   2  10   8       18.87        4.85     15.55 o 
   3  10   8      383.95      419.11     30.17 o 
   4  10   8        0.09       -9.28      9.28 o 
   5  10   8      472.23      544.09     23.04 o 
   6  10   8        8.83        0.60     20.51 o 
   7  10   8      248.83      321.23     20.74 o 
   8  10   8       42.19       52.27     12.73 o 
   9  10   8      767.77      713.13     33.40 o 
  10  10   8        3.93      -14.61     14.61 o 
  11  10   8      104.82       77.06     13.85 o 
  12  10   8      139.27      155.75     17.35 o 
  13  10   8        0.04       -2.18     12.33 o 
  14  10   8       34.01       33.28     13.71 o 
  15  10   8        0.99      -12.36     14.24 o 
  16  10   8        0.10       19.49     14.35 o 
  17  10   8        2.60        3.13     14.28 o 
 -17  11   8       52.08       57.14     14.07 o 
 -16  11   8        1.80      -11.69     11.69 o 
 -15  11   8        3.12      -11.98     11.98 o 
 -14  11   8       53.07       48.28     12.20 o 
 -13  11   8       15.04       -3.74     10.50 o 
 -12  11   8        5.55        0.75      8.99 o 
 -11  11   8       19.33       22.44      9.12 o 
 -10  11   8       86.25       92.93     10.43 o 
  -9  11   8       20.62       52.45     15.61 o 
  -8  11   8       84.99      109.91     12.83 o 
  -7  11   8       34.52       31.17     11.85 o 
  -6  11   8      363.97      378.46     20.98 o 
  -5  11   8       99.43       81.33     12.29 o 
  -4  11   8      158.54      201.33     14.81 o 
  -3  11   8       79.57       82.84     13.82 o 
  -2  11   8      347.69      357.14     18.09 o 
  -1  11   8      491.37      453.50     18.14 o 
   0  11   8      346.19      370.57     20.78 o 
   1  11   8      416.99      430.32     22.96 o 
   2  11   8       16.80      -11.42     11.42 o 
   3  11   8      264.34      296.24     24.28 o 
   4  11   8      301.93      349.08     21.83 o 
   5  11   8      145.52      134.42     18.69 o 
   6  11   8        0.78       -7.15     10.75 o 
   7  11   8     1042.32     1189.87     48.40 o 
   8  11   8      104.33      101.00     14.28 o 
   9  11   8       47.87       59.01     13.09 o 
  10  11   8      121.44      112.21     15.46 o 
  11  11   8       84.07       61.50     17.48 o 
  12  11   8        9.45       -1.45     11.88 o 
  13  11   8        1.81      -11.75     11.75 o 
  14  11   8        9.85       -7.41     12.85 o 
  15  11   8       17.96       17.26     13.96 o 
  16  11   8        9.78       15.11     14.69 o 
  17  11   8        2.33      -21.20     32.51 o 
 -17  12   8        0.10      -14.50     18.08 o 
 -16  12   8       41.28       23.85     15.25 o 
 -15  12   8       11.94        7.24     11.40 o 
 -14  12   8        4.55      -10.02     10.02 o 
 -13  12   8       29.54       -4.36     11.88 o 
 -12  12   8        6.24       -4.59      8.98 o 
 -11  12   8       17.41        8.92     10.11 o 
 -10  12   8        0.33        3.40      8.60 o 
  -9  12   8       54.54       98.50     10.69 o 
  -8  12   8      431.40      407.80     20.21 o 
  -7  12   8      137.37      111.00     14.48 o 
  -6  12   8       70.54       76.94     13.13 o 
  -5  12   8      248.13      211.09     16.23 o 
  -4  12   8        3.31       -1.40     12.19 o 
  -3  12   8      139.58      139.75     16.50 o 
  -2  12   8      292.15      281.50     20.15 o 
  -1  12   8       20.50       23.15     11.83 o 
   0  12   8        3.26       -4.63     11.13 o 
   1  12   8       24.38       29.42     12.19 o 
   2  12   8      908.95      967.81     41.62 o 
   3  12   8       46.95        9.08     12.19 o 
   4  12   8        6.29      -11.13     11.13 o 
   5  12   8        9.19        2.51     11.90 o 
   6  12   8      353.82      412.74     25.66 o 
   7  12   8        0.75       10.77     11.75 o 
   8  12   8        5.93       26.65     11.83 o 
   9  12   8       33.17       36.28     12.85 o 
  10  12   8      154.67      195.08     18.20 o 
  11  12   8       68.53       49.55     13.67 o 
  12  12   8        6.11      -11.02     12.93 o 
  13  12   8        0.52        5.19     12.88 o 
  14  12   8       67.13       69.82     21.52 o 
  15  12   8       39.91       42.21     16.22 o 
  16  12   8       63.58       71.31     17.65 o 
 -16  13   8       28.55       23.29     14.30 o 
 -15  13   8        4.09      -12.09     12.09 o 
 -14  13   8        7.90        2.47     11.42 o 
 -13  13   8        2.05      -10.84     10.84 o 
 -12  13   8       35.32        7.00     10.44 o 
 -11  13   8       15.86       12.78      9.15 o 
 -10  13   8       47.57       40.81      9.99 o 
  -9  13   8        4.32        2.44      8.88 o 
  -8  13   8      298.24      341.58     19.55 o 
  -7  13   8        9.19      -10.98     11.19 o 
  -6  13   8       21.44       28.13     11.93 o 
  -5  13   8       23.58       21.40     15.37 o 
  -4  13   8      107.06      100.12     15.76 o 
  -3  13   8       29.96       10.99     12.72 o 
  -2  13   8      320.87      382.86     34.68 o 
  -1  13   8      118.06       81.32     15.46 o 
   0  13   8     1100.81     1132.88     47.27 o 
   1  13   8       80.39       73.82     14.86 o 
   2  13   8      108.92      133.23     16.70 o 
   3  13   8        0.48      -14.74     14.74 o 
   4  13   8       47.10       51.73     13.82 o 
   5  13   8      235.37      197.74     18.14 o 
   6  13   8       19.85       35.26     18.64 o 
   7  13   8       10.91       -3.73     12.33 o 
   8  13   8       18.78        8.21     12.19 o 
   9  13   8      200.15      202.68     20.79 o 
  10  13   8        0.12        1.75     12.19 o 
  11  13   8       21.17       19.36     15.22 o 
  12  13   8       16.92       15.18     12.96 o 
  13  13   8       24.97        8.48     13.31 o 
  14  13   8        0.46        7.30     13.58 o 
  15  13   8        0.79      -13.71     13.71 o 
 -16  14   8        4.26      -28.27     38.16 o 
 -15  14   8        0.01      -12.25     12.25 o 
 -14  14   8       18.38       -3.34     12.47 o 
 -13  14   8       17.04        2.68     13.87 o 
 -12  14   8        2.04       -9.54      9.54 o 
 -11  14   8       37.97       17.76     10.43 o 
 -10  14   8        7.19        1.57      9.31 o 
  -9  14   8        0.98       -8.49      8.49 o 
  -8  14   8      176.14      189.91     17.35 o 
  -7  14   8       66.95       48.80     13.43 o 
  -6  14   8       15.44       -1.34     13.68 o 
  -5  14   8       11.81        7.07     16.99 o 
  -4  14   8       20.23       30.05     14.13 o 
  -3  14   8       51.69       32.51     14.69 o 
  -2  14   8      934.02      922.69     42.38 o 
  -1  14   8      113.75      116.01     17.39 o 
   0  14   8        1.56      -12.49     12.49 o 
   1  14   8       52.08       59.41     14.86 o 
   2  14   8       39.18       30.65     14.64 o 
   3  14   8      777.64      720.01     56.12 o 
   4  14   8       14.49       26.45     13.82 o 
   5  14   8       41.02       24.33     13.40 o 
   6  14   8       59.44       54.94     14.51 o 
   7  14   8        1.09      -11.57     11.57 o 
   8  14   8       85.73      104.17     16.89 o 
   9  14   8       17.28       10.04     14.29 o 
  10  14   8        4.78       -3.50     12.59 o 
  11  14   8        0.34       -4.77     12.33 o 
  12  14   8        1.14       -8.67     12.33 o 
  13  14   8        1.61       -7.69     12.46 o 
  14  14   8        0.01      -14.28     14.28 o 
  15  14   8        0.73        3.97     20.70 o 
 -15  15   8        0.93        0.00     42.40 o 
 -14  15   8        0.61       -5.52     13.33 o 
 -13  15   8        0.02       -4.06     13.40 o 
 -12  15   8        3.40      -12.44     12.44 o 
 -11  15   8       10.77        4.42      9.59 o 
 -10  15   8        0.06        1.57      9.39 o 
  -9  15   8       11.00       -7.03     10.74 o 
  -8  15   8        0.12        5.07      9.02 o 
  -7  15   8        3.01       -2.51     11.77 o 
  -6  15   8        1.47       -0.25     19.79 o 
  -5  15   8      128.95      123.91     18.73 o 
  -4  15   8       65.09       53.52     15.46 o 
  -3  15   8       26.96       11.43     14.95 o 
  -2  15   8      124.15      127.28     18.41 o 
  -1  15   8       12.95        9.46     14.40 o 
   0  15   8      379.11      429.67     27.41 o 
   1  15   8       63.01       80.74     20.47 o 
   2  15   8      404.28      405.88     26.76 o 
   3  15   8       15.75       49.15     15.46 o 
   4  15   8        0.85      -12.91     12.91 o 
   5  15   8        0.28      -12.57     12.57 o 
   6  15   8        0.01      -13.09     13.09 o 
   7  15   8       21.74      -12.72     12.72 o 
   8  15   8       15.58       -2.03     13.18 o 
   9  15   8      194.06      237.34     32.67 o 
  10  15   8        3.27       -8.52     27.32 o 
  11  15   8       25.17       22.02     14.11 o 
  12  15   8        7.94      -10.57     13.58 o 
  13  15   8       65.72       51.09     17.71 o 
  14  15   8        1.54      -13.82     13.82 o 
 -14  16   8        0.31       -8.96     20.21 o 
 -13  16   8       21.25      -11.51     14.17 o 
 -12  16   8       10.58        7.28     16.18 o 
 -11  16   8        1.62      -13.87     13.87 o 
 -10  16   8        4.59       -4.89     10.68 o 
  -9  16   8       27.96       36.52     10.47 o 
  -8  16   8      106.84      110.48     12.47 o 
  -7  16   8        3.42       -1.91     16.90 o 
  -6  16   8       66.22       74.48     19.69 o 
  -5  16   8       28.81       32.85     16.91 o 
  -4  16   8      126.86      111.53     29.95 o 
  -3  16   8      115.80      102.48     18.41 o 
  -2  16   8       64.99       80.38     17.10 o 
  -1  16   8       39.06       64.29     16.85 o 
   0  16   8       10.76       37.72     15.68 o 
   1  16   8        0.33       11.51     14.64 o 
   2  16   8       66.37       58.35     16.54 o 
   3  16   8      165.50      214.17     21.33 o 
   4  16   8        5.79       -2.53     14.13 o 
   5  16   8       14.11       -0.92     13.74 o 
   6  16   8       19.10      -13.22     13.22 o 
   7  16   8       50.15       34.15     15.22 o 
   8  16   8       75.37       77.35     16.41 o 
   9  16   8        2.01        0.83     13.82 o 
  10  16   8       20.41       44.21     15.41 o 
  11  16   8        0.66        0.36     13.44 o 
  12  16   8        0.33       -4.90     14.69 o 
  13  16   8       34.63       17.32     15.41 o 
 -13  17   8       16.96       17.71     24.10 o 
 -12  17   8        0.31       -4.87     13.90 o 
 -11  17   8       14.16       35.47     14.34 o 
 -10  17   8        1.07       -8.48     13.82 o 
  -9  17   8        0.74      -12.79     12.79 o 
  -8  17   8       68.20       87.42     14.68 o 
  -7  17   8        0.05        0.77     25.44 o 
  -6  17   8       34.22       32.91     30.22 o 
  -5  17   8       11.80       -8.15     14.64 o 
  -4  17   8        2.54       -2.89     15.64 o 
  -3  17   8        0.18       -5.26     15.37 o 
  -2  17   8        3.96        3.31     15.22 o 
  -1  17   8        4.89       -5.80     14.56 o 
   0  17   8       80.43       83.66     18.21 o 
   1  17   8        0.09        8.27     15.46 o 
   2  17   8       23.64       -2.07     15.46 o 
   3  17   8        7.31      -14.19     14.64 o 
   4  17   8       14.05       17.30     14.86 o 
   5  17   8       20.88       -1.72     14.36 o 
   6  17   8        5.32      -13.28     13.28 o 
   7  17   8        5.91       -7.45     13.93 o 
   8  17   8        5.02        5.03     14.69 o 
   9  17   8        7.20       22.79     15.00 o 
  10  17   8        7.24       -5.82     13.96 o 
  11  17   8       19.93       16.43     14.94 o 
  12  17   8       12.47        3.07     15.27 o 
 -11  18   8        0.10        2.84     15.73 o 
 -10  18   8        0.89       30.19     15.58 o 
  -9  18   8        0.12       -8.84     18.07 o 
  -8  18   8        9.09      -12.01     14.54 o 
  -7  18   8       53.70       55.49     17.09 o 
  -6  18   8      140.33      179.92     24.55 o 
  -5  18   8       24.17        2.58     15.95 o 
  -4  18   8        0.48        8.54     15.57 o 
  -3  18   8       12.18       22.69     16.19 o 
  -2  18   8       71.61       88.57     18.41 o 
  -1  18   8        8.34        0.57     15.76 o 
   0  18   8       73.15       75.57     17.67 o 
   1  18   8        0.26       14.11     15.76 o 
   2  18   8       25.29        4.62     15.76 o 
   3  18   8        5.92        3.01     28.61 o 
   4  18   8      117.38      102.19     18.77 o 
   5  18   8       11.03      -14.04     14.04 o 
   6  18   8       21.84       -7.65     14.64 o 
   7  18   8        0.96       -8.28     14.51 o 
   8  18   8       40.95       28.56     16.16 o 
   9  18   8       21.00      -14.11     14.11 o 
  10  18   8       10.76      -13.64     14.56 o 
  11  18   8        7.27       -0.31     15.00 o 
 -10  19   8       31.37       23.42     24.10 o 
  -9  19   8        1.16      -10.74     15.24 o 
  -8  19   8      108.86      108.04     21.91 o 
  -7  19   8       67.42       91.36     20.11 o 
  -6  19   8        4.21       19.28     22.47 o 
  -5  19   8       17.14       18.30     17.05 o 
  -4  19   8        3.55       -8.85     15.95 o 
  -3  19   8       39.68       49.35     17.89 o 
  -2  19   8        4.47        9.85     16.58 o 
  -1  19   8       43.67       81.84     18.65 o 
   0  19   8      119.77      183.62     22.00 o 
   1  19   8        3.18       -7.76     15.76 o 
   2  19   8        1.93      -11.46     17.29 o 
   3  19   8       46.96       50.62     18.04 o 
   4  19   8        4.78       33.82     16.54 o 
   5  19   8        0.40        2.98     23.28 o 
   6  19   8        0.55      -14.74     14.74 o 
   7  19   8        0.49        9.13     16.50 o 
   8  19   8       10.36       17.14     20.03 o 
   9  19   8        7.52       -4.85     16.03 o 
  -8  20   8        9.05       33.92     33.92 o 
  -7  20   8        4.12       -2.60     17.38 o 
  -6  20   8       25.47       44.66     24.92 o 
  -5  20   8        9.70      -19.03     22.34 o 
  -4  20   8        5.46       -2.86     22.47 o 
  -3  20   8       30.62       16.59     17.35 o 
  -2  20   8       37.59       28.41     23.62 o 
  -1  20   8        2.16       -2.99     16.28 o 
   0  20   8        2.60        7.87     16.16 o 
   1  20   8       25.94       45.07     21.92 o 
   2  20   8       37.71       33.67     19.38 o 
   3  20   8        6.16        3.96     16.85 o 
   4  20   8       96.08      135.18     21.91 o 
   5  20   8       26.50       47.92     18.14 o 
   6  20   8       20.50        5.83     16.81 o 
   7  20   8        0.55       12.99     17.23 o 
   8  20   8        1.77      -18.37     29.68 o 
  -6  21   8        3.20      -18.70     23.34 o 
  -5  21   8       81.56       81.29     27.93 o 
  -4  21   8        0.02        0.00     22.99 o 
  -3  21   8        8.93      -19.99     19.99 o 
  -2  21   8        0.04      -20.47     20.47 o 
  -1  21   8       12.11        1.46     27.99 o 
   0  21   8       27.30       41.44     18.65 o 
   1  21   8        2.05        0.19     16.28 o 
   2  21   8        0.01       -6.76     16.81 o 
   3  21   8       35.81       44.22     18.14 o 
   4  21   8        1.71        9.98     17.35 o 
   5  21   8        1.97      -16.32     16.32 o 
   1  22   8       18.38        2.83     26.85 o 
 -19   1   9        0.40      -10.61     10.61 o 
 -18   1   9        0.47      -10.48     10.48 o 
 -17   1   9       26.55        8.89     11.06 o 
 -16   1   9       25.42       18.47      9.72 o 
 -15   1   9       13.83       -2.70      8.51 o 
 -14   1   9       13.22        4.33      8.13 o 
 -13   1   9       24.47       13.61      7.85 o 
 -12   1   9        6.90        1.05      6.94 o 
 -11   1   9      238.44      221.61     15.02 o 
 -10   1   9       85.32       76.37      7.80 o 
  -9   1   9      141.72      137.36      7.64 o 
  -8   1   9      108.58      108.48      6.18 o 
  -7   1   9       80.97       80.84      8.15 o 
  -6   1   9        1.51       -4.30      4.40 o 
  -5   1   9      184.50      185.74      8.49 o 
  -4   1   9     1091.82     1015.49     28.19 o 
  -3   1   9       41.50       16.85     28.97 o 
  -2   1   9      378.41      364.70     36.04 o 
  -1   1   9       55.77       21.91     11.99 o 
   0   1   9       97.09       93.63     14.99 o 
   1   1   9      155.55      166.82     17.99 o 
   2   1   9        4.45       -7.77     10.99 o 
   3   1   9      137.95      116.05     15.99 o 
   4   1   9      188.22      192.25     18.99 o 
   5   1   9      243.92      230.81     19.99 o 
   6   1   9       77.51       79.25      8.14 o 
   7   1   9      136.34      158.53      8.85 o 
   8   1   9        1.81       -2.09      5.34 o 
   9   1   9       81.26       91.45     11.42 o 
  10   1   9       13.25       12.52      7.16 o 
  11   1   9        8.84       -0.06      7.53 o 
  12   1   9        0.13       -6.10      7.64 o 
  13   1   9        6.19       -5.28      8.52 o 
  14   1   9        9.95       -2.24      9.76 o 
  15   1   9       25.09        5.27     10.91 o 
  16   1   9       15.14        0.88     11.75 o 
  17   1   9       11.88        4.24     13.99 o 
  18   1   9        5.40      -13.46     13.46 o 
 -19   2   9        0.82       -6.29     12.71 o 
 -18   2   9        0.14       -4.10     10.58 o 
 -17   2   9        7.73        9.12     10.19 o 
 -16   2   9       45.13       45.59     10.46 o 
 -15   2   9        9.29        0.48      8.64 o 
 -14   2   9        2.15       -7.43      7.43 o 
 -13   2   9      309.58      263.05     17.96 o 
 -12   2   9       38.73       54.08     12.16 o 
 -11   2   9       86.86      118.14      9.04 o 
 -10   2   9        0.14       -5.71      5.71 o 
  -9   2   9      278.32      265.69     10.72 o 
  -8   2   9        3.30       -5.41      5.41 o 
  -7   2   9       21.38       32.46      4.95 o 
  -6   2   9       38.17       22.97      5.87 o 
  -5   2   9       22.52       46.42     17.00 o 
  -4   2   9       86.00       74.85      8.91 o 
  -3   2   9     1130.13      962.21     29.15 o 
  -2   2   9      667.00      696.15     31.80 o 
  -1   2   9       35.12       34.51     11.87 o 
   0   2   9        1.88       -5.47     11.46 o 
   1   2   9      102.51      122.80     15.90 o 
   2   2   9        0.28        5.54     11.87 o 
   3   2   9      367.59      327.24     24.47 o 
   4   2   9      172.13      209.19     20.47 o 
   5   2   9      785.65      780.42     32.64 o 
   6   2   9      209.44      203.46     12.42 o 
   7   2   9       72.95       63.60     10.25 o 
   8   2   9       20.84       21.21      5.95 o 
   9   2   9        7.29       -3.71      6.68 o 
  10   2   9       10.47       -3.72      7.16 o 
  11   2   9       21.43        8.60      8.03 o 
  12   2   9       16.27       18.74      8.73 o 
  13   2   9       15.46       15.55     10.44 o 
  14   2   9       14.52        5.21     10.74 o 
  15   2   9        8.92       -1.35     12.31 o 
  16   2   9       33.78       26.10     14.50 o 
  17   2   9        1.06      -11.28     11.75 o 
  18   2   9        4.06        1.32     14.46 o 
 -19   3   9        5.12       -6.98     12.84 o 
 -18   3   9       10.10      -11.24     12.43 o 
 -17   3   9       41.80       23.01     10.75 o 
 -16   3   9        4.55        0.09      9.60 o 
 -15   3   9       52.61       56.84      9.62 o 
 -14   3   9        2.46       -7.68      7.68 o 
 -13   3   9        4.86       -3.41      7.67 o 
 -12   3   9        0.22       -1.86      7.16 o 
 -11   3   9      588.25      607.43     20.03 o 
 -10   3   9       89.57       80.95      7.13 o 
  -9   3   9       14.82        0.06      5.22 o 
  -8   3   9       53.83       66.79      7.33 o 
  -7   3   9      300.71      304.89     11.17 o 
  -6   3   9        7.77       -1.34      4.26 o 
  -5   3   9       13.75       -7.22      7.22 o 
  -4   3   9     1798.25     1787.77     56.11 o 
  -3   3   9       36.96       27.69      6.85 o 
  -2   3   9      348.40      351.07     14.50 o 
  -1   3   9      125.95      109.00      7.71 o 
   0   3   9      634.56      614.11     21.95 o 
   1   3   9      176.24      149.34     13.26 o 
   2   3   9      258.85      288.49     16.03 o 
   3   3   9      271.76      277.26     27.13 o 
   4   3   9     1286.54     1369.55     54.87 o 
   5   3   9       70.07       51.60      7.70 o 
   6   3   9       36.33       23.54     19.77 o 
   7   3   9        6.38       -7.83      7.83 o 
   8   3   9       15.15        5.86      5.53 o 
   9   3   9       26.86       17.93      7.28 o 
  10   3   9       11.22        7.35      7.96 o 
  11   3   9       22.24        6.76      9.03 o 
  12   3   9      337.95      364.03     21.49 o 
  13   3   9       16.28       20.17     10.51 o 
  14   3   9       12.62       14.92     11.06 o 
  15   3   9       34.33       39.18     12.39 o 
  16   3   9       52.41       69.46     14.22 o 
  17   3   9       36.34       36.92     14.40 o 
  18   3   9        5.12        9.66     13.57 o 
 -19   4   9      122.46      129.62     21.66 o 
 -18   4   9        1.77      -11.52     11.52 o 
 -17   4   9       56.92       66.08     12.85 o 
 -16   4   9       82.44      125.10     17.03 o 
 -15   4   9       17.68        1.04      8.89 o 
 -14   4   9       36.98       33.26      9.59 o 
 -13   4   9      170.21      159.17     11.28 o 
 -12   4   9        3.93        5.92      7.57 o 
 -11   4   9       77.57       44.38      7.96 o 
 -10   4   9       29.25       54.30      6.97 o 
  -9   4   9      377.14      373.63     13.01 o 
  -8   4   9        0.04       11.18      6.55 o 
  -7   4   9      190.17      207.49     15.15 o 
  -6   4   9        1.39        0.84      4.83 o 
  -5   4   9        0.63        7.75     13.92 o 
  -4   4   9        0.09       17.39     12.88 o 
  -3   4   9     3455.52     3307.03     89.59 o 
  -2   4   9      206.71      203.83     12.26 o 
  -1   4   9      650.71      587.54     30.00 o 
   0   4   9      411.11      376.53     18.88 o 
   1   4   9      423.32      476.74     42.75 o 
   2   4   9      210.45      231.18     22.20 o 
   3   4   9      679.41      659.45     34.68 o 
   4   4   9      312.94      339.30     17.95 o 
   5   4   9      793.23      757.12     51.87 o 
   6   4   9       14.50        0.61      8.06 o 
   7   4   9       33.76       22.62      8.81 o 
   8   4   9      153.40      134.46     12.44 o 
   9   4   9      178.84      145.22     10.53 o 
  10   4   9      350.84      311.68     18.78 o 
  11   4   9       23.41       23.24     12.14 o 
  12   4   9      132.74      146.85     14.55 o 
  13   4   9       22.05       20.85     10.85 o 
  14   4   9       13.41       24.96     11.19 o 
  15   4   9       74.31       57.44     13.40 o 
  16   4   9       67.85       67.20     14.69 o 
  17   4   9        0.52      -11.42     12.26 o 
  18   4   9        8.79       -1.56     14.08 o 
 -19   5   9        6.37       23.42     39.57 o 
 -18   5   9        5.74       20.06     12.59 o 
 -17   5   9        9.93        8.61     11.46 o 
 -16   5   9        5.84        1.03     11.83 o 
 -15   5   9      100.17       99.95     12.80 o 
 -14   5   9       60.24       64.65     10.63 o 
 -13   5   9        8.94        0.27      8.01 o 
 -12   5   9       59.05       62.18      8.91 o 
 -11   5   9      162.79      166.85     10.17 o 
 -10   5   9       36.15       29.26      6.60 o 
  -9   5   9      115.47      128.53      8.55 o 
  -8   5   9      178.26      239.36     16.72 o 
  -7   5   9      257.44      309.68     20.25 o 
  -6   5   9      208.76      226.30      9.39 o 
  -5   5   9       61.69       79.50     11.32 o 
  -4   5   9      371.06      313.52     14.15 o 
  -3   5   9       20.00        4.33     13.26 o 
  -2   5   9      777.26      816.11     33.86 o 
  -1   5   9       66.38       48.51     12.62 o 
   0   5   9      984.20     1134.37     44.01 o 
   1   5   9      981.33      964.02     55.28 o 
   2   5   9      425.49      351.89     37.98 o 
   3   5   9      195.38      183.75     16.93 o 
   4   5   9      190.67      241.73     16.64 o 
   5   5   9        0.45       -9.09      9.09 o 
   6   5   9      253.18      246.24     16.34 o 
   7   5   9      233.99      262.13     17.05 o 
   8   5   9       14.51        1.58     12.29 o 
   9   5   9       53.49       41.56     10.46 o 
  10   5   9      577.88      520.36     25.43 o 
  11   5   9      120.57      114.01     13.00 o 
  12   5   9      111.03      137.97     14.40 o 
  13   5   9        8.89       15.85     12.40 o 
  14   5   9        5.40      -10.64     10.64 o 
  15   5   9       26.34       22.04     13.19 o 
  16   5   9       10.57        0.68     12.54 o 
  17   5   9       14.46        7.33     14.26 o 
  18   5   9       69.75      112.16     17.88 o 
 -18   6   9        0.46       -3.96     12.68 o 
 -17   6   9       41.89       39.12     12.80 o 
 -16   6   9       40.13       71.00     13.15 o 
 -15   6   9        2.97       -0.86     10.22 o 
 -14   6   9       52.87       62.62     11.23 o 
 -13   6   9      152.53      154.70     12.85 o 
 -12   6   9        0.67      -11.80     11.80 o 
 -11   6   9      178.95      168.16     11.27 o 
 -10   6   9       19.93       56.03      8.05 o 
  -9   6   9      186.54      212.76     10.17 o 
  -8   6   9       38.34      118.38     21.23 o 
  -7   6   9      353.63      406.76     20.71 o 
  -6   6   9      335.33      332.09     15.66 o 
  -5   6   9       52.29       76.31     13.06 o 
  -4   6   9      182.17      182.80     11.64 o 
  -3   6   9      465.34      430.12     16.35 o 
  -2   6   9      332.86      341.35     14.25 o 
  -1   6   9      890.63      877.42     27.02 o 
   0   6   9        3.22       10.74      8.28 o 
   1   6   9      289.03      344.83     29.17 o 
   2   6   9      192.94      243.83     14.32 o 
   3   6   9        0.61       -4.07      8.63 o 
   4   6   9      354.71      404.67     21.19 o 
   5   6   9      274.13      240.41     17.02 o 
   6   6   9       82.31       98.22     14.34 o 
   7   6   9      610.29      647.31     75.61 o 
   8   6   9      201.37      146.97     21.32 o 
   9   6   9       83.81       63.96     11.08 o 
  10   6   9      380.39      378.77     21.44 o 
  11   6   9      348.10      353.56     21.28 o 
  12   6   9       68.89       70.82     12.33 o 
  13   6   9       16.46       15.69     10.76 o 
  14   6   9       25.11        4.11     11.35 o 
  15   6   9        8.62        2.75     11.75 o 
  16   6   9       44.59       60.89     14.85 o 
  17   6   9        3.76      -12.73     12.73 o 
  18   6   9       22.55       57.95     32.51 o 
 -18   7   9        1.53      -12.26     12.26 o 
 -17   7   9        4.35       -1.44     11.96 o 
 -16   7   9        7.79       -1.55     10.92 o 
 -15   7   9      140.32      127.84     13.99 o 
 -14   7   9        0.01       -3.83      9.75 o 
 -13   7   9        4.39       -2.79      9.05 o 
 -12   7   9        8.45        4.94      8.66 o 
 -11   7   9      278.84      305.30     14.59 o 
 -10   7   9       66.47       59.70      8.50 o 
  -9   7   9      247.84      382.56     28.44 o 
  -8   7   9       17.80       20.29     12.25 o 
  -7   7   9      333.64      461.96     26.69 o 
  -6   7   9      371.14      372.34     15.35 o 
  -5   7   9       34.79       38.71     11.43 o 
  -4   7   9      280.13      220.86     16.98 o 
  -3   7   9        1.73      -10.52     10.52 o 
  -2   7   9       79.38       77.18     13.19 o 
  -1   7   9      310.62      333.41     24.07 o 
   0   7   9      838.16      891.10     35.49 o 
   1   7   9      197.90      241.73     14.12 o 
   2   7   9      461.99      529.65     24.28 o 
   3   7   9       16.19       17.49      8.05 o 
   4   7   9      405.30      353.61     17.16 o 
   5   7   9        0.93      -10.70     10.70 o 
   6   7   9        5.79       -3.96     11.76 o 
   7   7   9        0.97      -11.50     11.50 o 
   8   7   9       15.27       15.55     12.81 o 
   9   7   9       18.15       -8.13      8.48 o 
  10   7   9       67.94       53.42     11.72 o 
  11   7   9        6.21       -5.51     11.03 o 
  12   7   9      245.14      283.06     19.70 o 
  13   7   9       13.81       10.31     11.02 o 
  14   7   9       49.39       43.81     13.31 o 
  15   7   9       59.33       92.20     15.27 o 
  16   7   9        0.92      -11.42     12.73 o 
  17   7   9       34.98       31.29     14.69 o 
 -18   8   9        3.47       11.18     17.04 o 
 -17   8   9        1.92       -5.49     11.95 o 
 -16   8   9       81.72      112.35     14.69 o 
 -15   8   9       19.81       35.13     14.11 o 
 -14   8   9        9.23        2.61     14.44 o 
 -13   8   9      134.22      132.34     12.85 o 
 -12   8   9        4.72       -7.95      8.85 o 
 -11   8   9        1.62       -7.62      7.62 o 
 -10   8   9        2.63       16.23     14.89 o 
  -9   8   9       20.90       42.92      8.03 o 
  -8   8   9      386.24      336.62     17.50 o 
  -7   8   9      195.79      216.24     31.09 o 
  -6   8   9      331.26      364.66     15.72 o 
  -5   8   9        8.86       -7.92     11.01 o 
  -4   8   9      323.57      352.72     22.17 o 
  -3   8   9       18.93        6.01     10.40 o 
  -2   8   9       27.81       24.19     11.57 o 
  -1   8   9      149.74      207.18     16.57 o 
   0   8   9      102.66      119.41     10.92 o 
   1   8   9      232.41      306.21     15.89 o 
   2   8   9      188.82      195.41     15.10 o 
   3   8   9       76.36       57.00     13.86 o 
   4   8   9      126.19      141.31     17.25 o 
   5   8   9       33.40       33.57     13.05 o 
   6   8   9        0.47       -9.13     14.13 o 
   7   8   9       40.16       58.22     19.79 o 
   8   8   9      530.32      511.61     33.20 o 
   9   8   9      131.61       95.65     12.58 o 
  10   8   9        5.48        8.33     11.96 o 
  11   8   9        0.05       -4.50      9.99 o 
  12   8   9       25.13       20.64     11.49 o 
  13   8   9       15.56       -3.57     11.13 o 
  14   8   9       17.90       -6.93     11.61 o 
  15   8   9        1.32        5.86     12.09 o 
  16   8   9       74.52       89.68     16.50 o 
  17   8   9        0.03       -0.10     13.97 o 
 -17   9   9        3.69      -11.90     11.90 o 
 -16   9   9       18.53       14.76     12.28 o 
 -15   9   9       22.11       17.20     13.17 o 
 -14   9   9        0.04      -11.18     11.18 o 
 -13   9   9       16.37       16.28     10.06 o 
 -12   9   9      246.57      259.54     14.62 o 
 -11   9   9       37.87       33.69      9.20 o 
 -10   9   9       13.03       23.94      8.51 o 
  -9   9   9      410.32      403.26     16.42 o 
  -8   9   9       21.96       12.02      9.98 o 
  -7   9   9        2.99       -8.16      9.24 o 
  -6   9   9     1451.84     1436.91     48.05 o 
  -5   9   9       60.43       94.96      8.44 o 
  -4   9   9       27.40       22.66     11.83 o 
  -3   9   9      138.35      124.73     16.74 o 
  -2   9   9        8.33       -3.61     21.47 o 
  -1   9   9     1064.13     1088.45     44.71 o 
   0   9   9       83.83       93.87     13.24 o 
   1   9   9      708.16      774.46     44.63 o 
   2   9   9       36.35       51.22     14.26 o 
   3   9   9      336.75      345.20     26.49 o 
   4   9   9      435.31      502.85     32.93 o 
   5   9   9      269.20      303.79     25.12 o 
   6   9   9        0.09       -0.81     13.57 o 
   7   9   9      986.34     1037.91     79.15 o 
   8   9   9        0.24       -1.79     10.25 o 
   9   9   9       10.91       18.46     13.64 o 
  10   9   9       83.55       79.43     12.46 o 
  11   9   9       88.54       83.06     13.43 o 
  12   9   9       36.86       62.60     13.58 o 
  13   9   9       55.83       52.90     13.58 o 
  14   9   9        2.69      -11.49     11.49 o 
  15   9   9       38.50       43.24     14.08 o 
  16   9   9        0.09        2.98     13.21 o 
 -17  10   9       12.23       21.95     16.49 o 
 -16  10   9       50.54       61.40     15.48 o 
 -15  10   9        0.06      -10.81     10.81 o 
 -14  10   9        6.89      -10.71     10.71 o 
 -13  10   9       29.78       23.40     11.79 o 
 -12  10   9        4.03       10.45      9.06 o 
 -11  10   9       38.32       34.79      9.33 o 
 -10  10   9        2.82       -0.51      8.44 o 
  -9  10   9       70.16       54.92      8.83 o 
  -8  10   9       37.58       15.92     11.63 o 
  -7  10   9      158.82      141.99     14.00 o 
  -6  10   9       33.63       60.67     11.29 o 
  -5  10   9      223.49      271.95     16.76 o 
  -4  10   9      494.34      542.38     28.71 o 
  -3  10   9      138.07      148.87     16.16 o 
  -2  10   9        6.73       -8.91     16.42 o 
  -1  10   9       47.61        7.65     12.85 o 
   0  10   9      166.93      181.76     23.32 o 
   1  10   9      406.30      385.60     29.37 o 
   2  10   9      563.31      511.12     33.20 o 
   3  10   9        3.76       -4.85     13.57 o 
   4  10   9       23.11        9.79     13.88 o 
   5  10   9      292.98      311.43     42.40 o 
   6  10   9       94.11       52.90     25.44 o 
   7  10   9       66.87       90.67     19.01 o 
   8  10   9      188.54      197.21     16.51 o 
   9  10   9        6.93       36.73     11.72 o 
  10  10   9       77.27       91.21     16.14 o 
  11  10   9        0.57       -6.92     10.76 o 
  12  10   9       55.72       63.61     14.01 o 
  13  10   9       15.14        8.66     12.04 o 
  14  10   9        0.93       -6.32     13.83 o 
  15  10   9        7.15       -0.91     13.17 o 
  16  10   9        5.76       -7.43     13.71 o 
 -16  11   9        0.22      -11.30     11.30 o 
 -15  11   9       10.13       -4.34     11.50 o 
 -14  11   9        5.53       -6.67     10.97 o 
 -13  11   9       30.94       41.30     11.99 o 
 -12  11   9        5.21       -9.36      9.36 o 
 -11  11   9       11.71       11.95      9.21 o 
 -10  11   9        3.84       -7.68     11.38 o 
  -9  11   9        9.25       14.78      8.41 o 
  -8  11   9        0.17       -7.90     10.12 o 
  -7  11   9        0.02      -10.59     10.59 o 
  -6  11   9       28.10       19.12     10.91 o 
  -5  11   9      126.35      136.52     14.28 o 
  -4  11   9      111.77      119.23     12.83 o 
  -3  11   9      138.74      128.99     16.58 o 
  -2  11   9      161.58      181.36     17.91 o 
  -1  11   9      135.73      113.14     18.99 o 
   0  11   9        0.57      -13.46     13.46 o 
   1  11   9       75.35       35.85     25.44 o 
   2  11   9      264.68      309.21     31.80 o 
   3  11   9       81.01      104.60     33.21 o 
   4  11   9        0.04      -13.86     13.86 o 
   5  11   9       33.13       13.43     21.91 o 
   6  11   9        2.78      -10.21     15.27 o 
   7  11   9       17.41       -9.31     11.02 o 
   8  11   9      192.72      206.31     17.10 o 
   9  11   9       67.85       61.09     13.10 o 
  10  11   9        0.28       15.12     11.22 o 
  11  11   9        7.02       -3.78     14.77 o 
  12  11   9        1.45        5.85     11.88 o 
  13  11   9        4.04      -11.90     11.90 o 
  14  11   9        2.04      -12.11     12.11 o 
  15  11   9       17.01        8.35     13.72 o 
  16  11   9        0.33      -16.96     32.51 o 
 -16  12   9        0.00       -9.30     15.43 o 
 -15  12   9        0.55      -10.59     11.61 o 
 -14  12   9       30.16       31.25     11.80 o 
 -13  12   9       18.26       -6.04     13.32 o 
 -12  12   9       59.44       69.70     11.49 o 
 -11  12   9       14.14       12.49      9.22 o 
 -10  12   9        2.34       -8.17      8.17 o 
  -9  12   9       50.43       46.51      9.58 o 
  -8  12   9      169.49      184.81     14.65 o 
  -7  12   9        0.99      -16.75     16.75 o 
  -6  12   9        7.24       -1.91     10.83 o 
  -5  12   9       10.17        1.44     10.52 o 
  -4  12   9      451.15      421.75     21.83 o 
  -3  12   9      640.14      583.98     42.24 o 
  -2  12   9       71.13       55.79     18.91 o 
  -1  12   9      865.33      781.37     45.84 o 
   0  12   9      144.91      155.30     20.99 o 
   1  12   9        1.69      -13.05     13.43 o 
   2  12   9        4.53      -14.26     14.26 o 
   3  12   9       83.77       55.59     22.61 o 
   4  12   9       46.02       14.95     22.61 o 
   5  12   9       84.17       76.79     20.49 o 
   6  12   9      105.96       97.86     19.91 o 
   7  12   9       88.32      119.07     15.39 o 
   8  12   9       87.42       93.31     14.28 o 
   9  12   9        3.88       15.89     11.75 o 
  10  12   9        0.00       -3.45     16.51 o 
  11  12   9        2.46        6.90     12.19 o 
  12  12   9      134.03      117.05     16.10 o 
  13  12   9       51.93       69.38     14.67 o 
  14  12   9        3.85        1.46     12.97 o 
  15  12   9       26.36       17.73     14.68 o 
 -15  13   9        0.33      -11.71     11.71 o 
 -14  13   9        0.08      -11.42     11.42 o 
 -13  13   9       14.48       24.61     10.60 o 
 -12  13   9       21.47       21.86     10.45 o 
 -11  13   9        0.04       -9.16      9.16 o 
 -10  13   9       19.33       17.35      9.33 o 
  -9  13   9        8.06        4.56      8.63 o 
  -8  13   9       22.64       31.18     11.92 o 
  -7  13   9        3.53       -9.44     11.01 o 
  -6  13   9        1.35       -7.01     11.10 o 
  -5  13   9       35.84        6.83     11.45 o 
  -4  13   9       62.89       25.67     13.09 o 
  -3  13   9        0.69       -4.79     11.43 o 
  -2  13   9       26.78       31.09     17.99 o 
  -1  13   9       31.14       15.55     16.99 o 
   0  13   9       22.53       -1.41     19.79 o 
   1  13   9       87.75       78.39     18.91 o 
   2  13   9        5.42      -15.47     15.47 o 
   3  13   9        0.16      -15.27     15.27 o 
   4  13   9       12.44      -11.06     11.06 o 
   5  13   9        0.00       -2.16     18.16 o 
   6  13   9       18.00       25.42     15.98 o 
   7  13   9        1.70      -11.06     11.06 o 
   8  13   9       59.54       44.27     17.21 o 
   9  13   9       77.99       69.00     13.96 o 
  10  13   9       38.71       41.58     13.31 o 
  11  13   9        6.58        8.51     14.98 o 
  12  13   9       11.03        1.86     12.44 o 
  13  13   9        3.10        9.68     13.28 o 
  14  13   9        6.33       11.99     14.28 o 
 -14  14   9       27.56       16.33     13.40 o 
 -13  14   9       22.33       14.41     11.01 o 
 -12  14   9        9.68       20.49     10.42 o 
 -11  14   9        6.22       -7.55     11.39 o 
 -10  14   9        7.90        7.25      9.47 o 
  -9  14   9        0.83       -8.65      8.65 o 
  -8  14   9        2.13       -0.72     10.72 o 
  -7  14   9       15.41       16.92     12.53 o 
  -6  14   9       89.71       56.14     16.42 o 
  -5  14   9       22.50        2.76     12.89 o 
  -4  14   9       45.11       15.67     13.31 o 
  -3  14   9       36.36       50.14     18.91 o 
  -2  14   9       28.18       23.38     17.47 o 
  -1  14   9      107.07      142.74     17.17 o 
   0  14   9       10.69       18.30     12.66 o 
   1  14   9       37.61       35.11     13.22 o 
   2  14   9        4.28      -11.26     11.26 o 
   3  14   9        4.82       -5.15     19.79 o 
   4  14   9        0.66       -5.46     12.26 o 
   5  14   9       17.73       28.40     21.96 o 
   6  14   9        0.07       -8.21     12.04 o 
   7  14   9        5.09      -12.19     12.19 o 
   8  14   9        3.50        6.78     12.73 o 
   9  14   9        0.59       -6.43     12.11 o 
  10  14   9        0.35      -11.99     11.99 o 
  11  14   9        1.99      -10.96     13.02 o 
  12  14   9       14.39        5.10     14.45 o 
  13  14   9        5.43      -13.31     13.31 o 
 -14  15   9        0.01      -38.16     38.16 o 
 -13  15   9        9.48      -10.16     13.39 o 
 -12  15   9       18.06       21.42     10.96 o 
 -11  15   9        0.10       -6.97     10.09 o 
 -10  15   9       68.07       68.19     11.09 o 
  -9  15   9        0.29       -9.41      9.41 o 
  -8  15   9       41.58       26.87     12.94 o 
  -7  15   9       43.26       23.95     14.56 o 
  -6  15   9        5.77        1.05     13.40 o 
  -5  15   9       90.43      106.86     16.77 o 
  -4  15   9       44.46       27.92     38.87 o 
  -3  15   9       13.33      -19.79     19.79 o 
  -2  15   9      273.98      285.07     42.87 o 
  -1  15   9       35.95       33.72     14.86 o 
   0  15   9        4.90       11.57     13.48 o 
   1  15   9       32.44       29.00     14.08 o 
   2  15   9       19.08       31.59     14.23 o 
   3  15   9       76.07       76.98     15.88 o 
   4  15   9        0.01        7.01     13.22 o 
   5  15   9       35.09       32.02     16.87 o 
   6  15   9       42.65       25.84     14.43 o 
   7  15   9       20.10       -6.19     12.85 o 
   8  15   9        3.85       -6.02     12.85 o 
   9  15   9        0.30       13.10     13.44 o 
  10  15   9       44.49       31.42     15.40 o 
  11  15   9       16.33        0.22     13.58 o 
  12  15   9       19.26       -3.79     13.54 o 
  13  15   9       73.12      131.44     39.57 o 
 -13  16   9        0.70      -39.57     39.57 o 
 -12  16   9       14.79       12.88     13.87 o 
 -11  16   9        2.84      -12.05     12.05 o 
 -10  16   9        4.32        5.70     10.88 o 
  -9  16   9       10.89        4.65     10.61 o 
  -8  16   9        4.90       -0.16     10.29 o 
  -7  16   9       31.72       34.48     16.19 o 
  -6  16   9        0.13      -11.57     13.58 o 
  -5  16   9        2.18        2.83     35.33 o 
  -4  16   9        6.89       14.13     24.03 o 
  -3  16   9        7.30       -0.25     15.05 o 
  -2  16   9      111.02       99.46     17.59 o 
  -1  16   9      140.53      170.51     20.87 o 
   0  16   9        9.58        2.53     14.64 o 
   1  16   9       40.86       47.11     15.50 o 
   2  16   9       11.11       -3.37     13.82 o 
   3  16   9       18.46       32.30     26.36 o 
   4  16   9       44.17       36.72     15.52 o 
   5  16   9       35.59       24.57     15.13 o 
   6  16   9       18.87        9.55     14.30 o 
   7  16   9       70.33       82.48     22.86 o 
   8  16   9        5.42       27.21     19.69 o 
   9  16   9       34.62       48.34     16.06 o 
  10  16   9        5.29      -13.58     13.58 o 
  11  16   9       26.62       20.90     15.27 o 
  12  16   9        4.54       -8.48     31.09 o 
 -11  17   9       31.29       51.94     16.28 o 
 -10  17   9       20.54        5.05     13.80 o 
  -9  17   9        3.24       -8.90     10.91 o 
  -8  17   9       73.83      105.02     13.33 o 
  -7  17   9       18.54        7.60     15.05 o 
  -6  17   9       73.42       90.36     17.63 o 
  -5  17   9        8.80        4.77     18.31 o 
  -4  17   9        4.63        4.88     19.91 o 
  -3  17   9       63.93       70.46     17.52 o 
  -2  17   9       23.75       35.01     16.85 o 
  -1  17   9      278.27      254.07     23.32 o 
   0  17   9       35.27       59.54     16.81 o 
   1  17   9        5.34        0.21     15.22 o 
   2  17   9        9.41       22.87     15.46 o 
   3  17   9       16.96        9.36     15.18 o 
   4  17   9        2.84      -14.57     14.57 o 
   5  17   9       87.11       74.62     17.17 o 
   6  17   9       25.61       48.93     16.11 o 
   7  17   9        3.67        6.42     15.23 o 
   8  17   9       88.56       94.77     25.67 o 
   9  17   9       13.69      -10.91     14.85 o 
  10  17   9       42.95       72.24     17.43 o 
 -10  18   9        7.20       -2.12     20.99 o 
  -9  18   9        2.06       -8.59     15.35 o 
  -8  18   9        3.12        3.34     13.82 o 
  -7  18   9        1.06       -4.40     15.37 o 
  -6  18   9        0.56       14.56     19.69 o 
  -5  18   9        6.56       12.40     19.91 o 
  -4  18   9        0.55       -5.26     15.37 o 
  -3  18   9       13.23      -15.50     15.50 o 
  -2  18   9       17.10       -7.45     14.95 o 
  -1  18   9        0.54        8.53     16.31 o 
   0  18   9       10.66        0.57     15.38 o 
   1  18   9       57.81       56.96     17.10 o 
   2  18   9        0.01       -7.57     14.95 o 
   3  18   9        0.20      -14.93     14.93 o 
   4  18   9       57.47       44.81     17.22 o 
   5  18   9        0.42       -1.34     15.38 o 
   6  18   9       21.08       34.08     16.34 o 
   7  18   9       12.25       12.24     16.16 o 
   8  18   9       12.67       13.59     15.58 o 
   9  18   9       10.22       15.75     16.60 o 
  -8  19   9       15.67       27.79     25.21 o 
  -7  19   9        0.88      -13.63     13.63 o 
  -6  19   9        5.87        2.61     19.69 o 
  -5  19   9        9.51       17.17     20.32 o 
  -4  19   9        3.34      -14.79     16.50 o 
  -3  19   9       11.22        3.73     16.85 o 
  -2  19   9        0.08      -13.82     15.68 o 
  -1  19   9       60.19       59.48     18.45 o 
   0  19   9       42.93       45.97     18.21 o 
   1  19   9        2.05      -10.22     15.13 o 
   2  19   9        0.76      -14.86     14.86 o 
   3  19   9       32.52       43.39     17.01 o 
   4  19   9        8.44       31.45     17.01 o 
   5  19   9       13.57       22.95     17.23 o 
   6  19   9       19.26       20.06     16.98 o 
   7  19   9       34.05       53.97     18.29 o 
  -5  20   9        7.22      -26.85     29.68 o 
  -4  20   9        4.44       10.42     17.59 o 
  -3  20   9        6.19        5.63     17.10 o 
  -2  20   9        1.34        5.17     16.50 o 
  -1  20   9        2.73        4.15     16.85 o 
   0  20   9        5.15       -1.56     16.28 o 
   1  20   9       36.33       25.93     17.59 o 
   2  20   9        4.91       -0.47     16.77 o 
   3  20   9        3.08       18.62     17.17 o 
   4  20   9       25.25       26.89     16.78 o 
   5  20   9       40.54       65.46     21.88 o 
  -1  21   9       15.50       25.44     31.09 o 
   0  21   9        3.38       16.96     28.27 o 
 -18   0  10        3.98      -18.97     18.97 o 
 -17   0  10        0.28      -16.90     16.90 o 
 -16   0  10        3.46       12.17     19.19 o 
 -15   0  10       72.48       78.40     17.50 o 
 -14   0  10        2.17       -5.95     11.44 o 
 -13   0  10      289.78      313.67     20.69 o 
 -12   0  10       52.53       72.07     12.34 o 
 -11   0  10      429.62      380.53     20.93 o 
 -10   0  10        4.86        3.27     10.10 o 
  -9   0  10      585.17      486.94     22.64 o 
  -8   0  10      534.71      626.01     23.75 o 
  -7   0  10       49.83       15.95     10.28 o 
  -6   0  10      428.63      463.43     19.50 o 
  -5   0  10     2682.41     2386.21    109.93 o 
  -4   0  10      861.48      799.93     65.01 o 
  -3   0  10     1577.33     1421.14     69.96 o 
  -2   0  10      802.18      723.61     57.95 o 
  -1   0  10      620.91      604.89     52.29 o 
   0   0  10      498.59      397.14     40.99 o 
   1   0  10       84.34       46.64     21.20 o 
   2   0  10       52.79       76.32     22.61 o 
   3   0  10      604.62      498.90     46.64 o 
   4   0  10     2243.84     2053.53    134.26 o 
   5   0  10      861.33      750.46     60.77 o 
   6   0  10      113.19      135.68     25.44 o 
   7   0  10      398.32      432.47     42.40 o 
   8   0  10        0.12       -3.87      7.70 o 
   9   0  10      101.14       77.53     12.72 o 
  10   0  10      144.83      143.17     15.16 o 
  11   0  10      193.15      135.60     21.20 o 
  12   0  10      306.41      312.41     24.03 o 
  13   0  10       31.83       43.91     13.86 o 
  14   0  10       18.89       24.61     13.86 o 
  15   0  10      103.03      100.34     22.61 o 
  16   0  10        0.06       -1.41     18.37 o 
  17   0  10        2.59      -12.72     18.37 o 
 -18   1  10        0.33       -9.81      9.81 o 
 -17   1  10        5.37       -5.61      9.55 o 
 -16   1  10        4.21       -9.04      9.04 o 
 -15   1  10       69.33       74.69     10.63 o 
 -14   1  10       84.67      101.64     11.15 o 
 -13   1  10        0.76       -7.33      7.33 o 
 -12   1  10      269.44      273.76     13.18 o 
 -11   1  10        0.37       -1.37      6.74 o 
 -10   1  10      180.87      171.44     11.38 o 
  -9   1  10      196.78      222.42      9.92 o 
  -8   1  10      189.81      209.09      9.81 o 
  -7   1  10       70.71       72.65      8.63 o 
  -6   1  10     1295.93     1354.47     44.98 o 
  -5   1  10       20.16        8.03      7.54 o 
  -4   1  10        3.44       -9.60     19.06 o 
  -3   1  10     2367.28     2357.20     88.12 o 
  -2   1  10      673.01      582.36     35.33 o 
  -1   1  10      215.19      189.51     20.99 o 
   0   1  10        7.92      -12.72     12.72 o 
   1   1  10        2.81      -15.55     15.55 o 
   2   1  10     1142.47     1015.87     68.55 o 
   3   1  10       50.66       27.73     14.26 o 
   4   1  10       52.62       66.98     16.47 o 
   5   1  10        9.15      -12.99     12.99 o 
   6   1  10       40.89       35.33     14.46 o 
   7   1  10       65.71       48.99      9.03 o 
   8   1  10      110.53      113.40     11.61 o 
   9   1  10      258.54      270.95     14.22 o 
  10   1  10       37.24       48.94      8.37 o 
  11   1  10      109.87      103.71     10.14 o 
  12   1  10        0.04       -7.74      7.74 o 
  13   1  10       17.59        5.74      9.25 o 
  14   1  10       57.45       29.95     11.72 o 
  15   1  10       32.87       30.63     11.77 o 
  16   1  10        0.57       -9.19     11.99 o 
  17   1  10        2.60       -1.92     12.72 o 
 -18   2  10       16.18       -5.12     10.96 o 
 -17   2  10        7.35       -0.07     10.07 o 
 -16   2  10        2.66       -9.35      9.35 o 
 -15   2  10       18.16       22.73      9.30 o 
 -14   2  10       18.71       28.24      9.80 o 
 -13   2  10       71.46       72.07      9.61 o 
 -12   2  10       14.13       11.57      7.37 o 
 -11   2  10        0.58       -6.38      6.38 o 
 -10   2  10        3.36        1.97      5.84 o 
  -9   2  10       73.05       62.75      6.49 o 
  -8   2  10      111.56      152.32      9.21 o 
  -7   2  10      279.82      332.43     12.16 o 
  -6   2  10       93.52       99.02     10.35 o 
  -5   2  10      732.63      624.05     20.36 o 
  -4   2  10      142.42      160.83     10.57 o 
  -3   2  10      418.25      379.39     43.79 o 
  -2   2  10       19.43       -2.86     11.01 o 
  -1   2  10      279.61      230.37     33.21 o 
   0   2  10       20.21        7.28     12.88 o 
   1   2  10       28.06       32.30     16.96 o 
   2   2  10       87.59       86.21     16.90 o 
   3   2  10     1258.02     1255.44     82.68 o 
   4   2  10      808.38      771.67     47.35 o 
   5   2  10      629.72      594.60     51.59 o 
   6   2  10      161.56      164.70     10.33 o 
   7   2  10      112.65      100.33     11.99 o 
   8   2  10        1.35       -8.57      8.57 o 
   9   2  10        5.57        4.89      9.38 o 
  10   2  10       48.53       40.69      8.23 o 
  11   2  10        1.13       -7.08      7.08 o 
  12   2  10       68.92       75.78     14.78 o 
  13   2  10        1.00        1.09      9.49 o 
  14   2  10      101.84       76.09     20.37 o 
  15   2  10       38.00       44.82     12.73 o 
  16   2  10        1.29      -10.34     10.34 o 
  17   2  10        0.62       -5.65     12.99 o 
 -18   3  10       14.76       -6.15     15.16 o 
 -17   3  10        0.56       -1.63     10.18 o 
 -16   3  10        2.28       -7.85      9.62 o 
 -15   3  10       48.06       47.36     10.11 o 
 -14   3  10       19.13       18.23      8.86 o 
 -13   3  10       23.57       11.80      8.32 o 
 -12   3  10      164.39      158.01     10.59 o 
 -11   3  10       46.46       37.56      7.43 o 
 -10   3  10        0.13       -5.62      5.62 o 
  -9   3  10        0.07       -5.24      5.24 o 
  -8   3  10      364.96      365.53     14.42 o 
  -7   3  10        3.87        1.81      5.32 o 
  -6   3  10        0.05       -7.76      7.76 o 
  -5   3  10       62.30       90.09      9.92 o 
  -4   3  10       27.94       19.43     14.45 o 
  -3   3  10      594.48      582.15     21.05 o 
  -2   3  10      225.82      213.48     25.33 o 
  -1   3  10       17.67       -6.32     16.83 o 
   0   3  10       37.11       25.34     18.37 o 
   1   3  10       72.55       62.48     15.47 o 
   2   3  10      203.01      206.84     28.97 o 
   3   3  10      506.27      588.66     84.80 o 
   4   3  10        0.06        0.40      5.13 o 
   5   3  10      274.33      278.33     13.80 o 
   6   3  10      121.31      127.10     12.17 o 
   7   3  10       11.12       13.32      8.50 o 
   8   3  10       82.76       90.58     11.60 o 
   9   3  10      466.32      452.63     23.41 o 
  10   3  10        2.73       -4.13      7.57 o 
  11   3  10        2.67       -4.43      8.06 o 
  12   3  10        0.11       -0.03      8.72 o 
  13   3  10        1.73       -6.58     12.54 o 
  14   3  10        5.46        4.77     10.85 o 
  15   3  10        4.98        3.48     22.14 o 
  16   3  10        0.94        1.82     11.57 o 
  17   3  10       12.81       26.05     13.02 o 
 -18   4  10       39.81       18.43     16.60 o 
 -17   4  10        1.36      -11.11     11.11 o 
 -16   4  10        0.44       -0.90     10.66 o 
 -15   4  10        2.82       -2.31      9.34 o 
 -14   4  10       16.58        9.14      8.86 o 
 -13   4  10        1.98       10.42      7.97 o 
 -12   4  10        7.52       -0.38      7.51 o 
 -11   4  10        4.56       -6.37      6.37 o 
 -10   4  10      164.36      163.38      9.30 o 
  -9   4  10       22.60       11.48      5.68 o 
  -8   4  10       60.30       79.86      8.14 o 
  -7   4  10       43.17       40.53      7.23 o 
  -6   4  10       39.91       30.95      7.76 o 
  -5   4  10       20.59        9.11      7.27 o 
  -4   4  10       60.29       45.86      9.74 o 
  -3   4  10       75.76       91.82     10.59 o 
  -2   4  10       81.76       87.86      8.88 o 
  -1   4  10      225.02      212.72     11.24 o 
   0   4  10      114.49      106.22      8.19 o 
   1   4  10      132.75      154.57     21.01 o 
   2   4  10      446.21      503.12     43.45 o 
   3   4  10      196.59      239.90     15.30 o 
   4   4  10       22.93       18.75      7.07 o 
   5   4  10      248.45      225.72     15.74 o 
   6   4  10       19.16       15.40      9.17 o 
   7   4  10        9.51        9.20      9.05 o 
   8   4  10       66.63       56.99     11.35 o 
   9   4  10        3.77        4.59     10.91 o 
  10   4  10       10.54       -0.16      8.15 o 
  11   4  10        1.59      -10.33     11.56 o 
  12   4  10       63.26       61.93     11.61 o 
  13   4  10       51.70       59.13     20.60 o 
  14   4  10        1.61       -2.35     10.34 o 
  15   4  10       16.18        8.59     11.61 o 
  16   4  10       80.38      105.56     15.68 o 
  17   4  10       28.79       42.90     14.40 o 
 -18   5  10        0.19      -27.14     27.14 o 
 -17   5  10        4.41        7.80     12.17 o 
 -16   5  10        4.12        6.86     11.67 o 
 -15   5  10       44.48       50.37     12.21 o 
 -14   5  10       26.99       35.99     10.75 o 
 -13   5  10       43.81       13.32      8.61 o 
 -12   5  10       13.38       -1.16      7.78 o 
 -11   5  10       17.54       10.52      7.95 o 
 -10   5  10       35.76       47.97      9.00 o 
  -9   5  10        0.14       -8.95      8.95 o 
  -8   5  10       27.55      123.80     26.76 o 
  -7   5  10        1.02       -5.03      5.03 o 
  -6   5  10       87.95       96.14      8.91 o 
  -5   5  10      181.94      191.61     13.23 o 
  -4   5  10       33.42       32.92      6.24 o 
  -3   5  10        9.18        3.34      8.68 o
[truncated: 96,052 more chars]
